# Supplementary material for: Identification of genomic features that uniquely impact estrogen receptor alpha binding and its effects on gene expression in endometrial cancer
Source: bioRxiv. 2026 Jun 29:2025.12.11.693723. Preprint. [Version 2] doi: 10.64898/2025.12.11.693723 (PMC13344994; doi:10.64898/2025.12.11.693723)
Supplement: Supplement 5 [file media-5.xlsx]

## Sheet: Table 5 MAGeCK
Supplemental Table 5: Results from MAGeCK analyses
Gene	Number of gRNAs in Neg Analysis	Neg P-Value	Neg Rank	Good gRNAs in Neg Analysis	Neg LFC	Number of gRNAs in Pos Analysis	Pos P-Value	Pos Rank	Good gRNAs in Pos Analysis	Pos LFC
A1CF	7	0.33265	805	3	-0.21099	7	0.5488	1400	2	-0.21099
AATF	3	0.013526	90	3	-1.6196	2	0.46992	1678	1	0.43197
ABT1	7	0.71343	1765	2	0.32628	7	0.0074412	39	4	0.32628
ACTB	8	0.11285	303	4	-0.59265	8	0.059799	168	3	-0.057438
ACTL6A	5	0.84033	2226	1	1.4035	5	0.4372	1193	2	-0.25971
ACTL6B	7	0.2333	608	2	0.6906	7	0.58853	1488	2	0.14754
ACTR1A	8	0.058258	177	3	0.0009461	8	0.16927	449	5	0.73255
ACTR2	8	0.13172	347	4	-0.024082	8	0.18704	491	5	0.7114
ACTR3	8	0.62699	1492	3	-0.41125	8	0.27399	692	2	-0.34676
ACTR3B	8	0.78357	1885	2	-0.18277	8	0.31232	782	4	-0.016161
ACTR5	7	0.15066	395	5	-0.49022	7	0.96377	2442	0	-0.18319
ACTR6	5	0.34312	938	2	-0.07026	5	0.50107	1404	2	0.50689
ACTR8	6	0.81581	2066	1	0.64622	6	0.028385	102	4	1.1056
ACVR2A	8	0.71363	1720	2	0.32919	8	0.13519	356	4	0.42924
ADAR	8	0.93039	2313	1	0.68472	8	0.42759	1059	3	-0.076621
ADNP	8	0.7234	1739	3	-0.0012364	8	0.13761	366	5	0.53889
ADNP2	8	0.91764	2273	1	0.022895	8	0.34198	860	4	0.41628
ADPGK	8	0.81652	1981	2	0.1632	8	0.12825	339	5	0.41373
AEBP2	8	0.21011	503	4	-0.15442	8	0.19787	521	2	-0.074147
AFF1	8	0.12968	344	5	-0.37453	8	0.80001	1986	1	-0.33925
AFF2	7	0.72014	1790	2	-0.14411	7	0.19512	526	3	-0.08647
AFF3	8	0.33465	781	3	-0.20151	8	0.47448	1165	2	-0.13145
AFF4	8	0.52887	1263	3	0.050773	8	0.98203	2500	0	0.058045
AGO1	8	0.47696	1141	2	0.21028	8	0.10633	288	5	0.3804
AGO2	8	0.99927	2552	0	1.8505	8	0.00056317	7	8	0.8308
AGO3	8	0.56657	1347	3	-0.18136	8	0.36758	926	4	0.1101
AGO4	8	0.79021	1911	2	0.20732	8	0.49367	1206	4	0.3522
AHCTF1	5	0.19851	581	3	-0.72862	5	0.7993	2176	1	-0.64255
AHR	8	0.40053	966	4	-0.4436	8	0.46277	1135	3	-0.11242
AHRR	8	0.8447	2056	2	0.67953	8	0.093183	250	3	0.11367
AICDA	8	0.80555	1951	2	0.035804	8	0.61189	1504	2	-0.14598
AIRE	8	0.71605	1725	1	0.62508	8	0.0043951	25	7	0.42075
AKAP1	7	0.88362	2221	1	0.24177	7	0.38606	980	2	0.1111
AKAP17A	6	0.5176	1324	3	-0.39422	6	0.20983	593	2	-0.18891
ALKBH1	8	0.10882	294	5	-0.7887	8	0.57875	1422	3	-0.75008
ALX1	8	0.73926	1777	3	0.31841	8	0.55746	1348	3	0.17686
ALX3	6	0.39145	1031	1	-0.22676	6	0.28575	768	3	0.63398
ALX4	8	0.91491	2262	1	0.055872	8	0.47039	1156	4	0.20013
ANKRD32	7	0.87781	2204	1	0.21019	7	0.5684	1452	2	0.10599
ANP32A	7	0.38851	943	2	-0.1239	8	0.24638	630	1	-0.72604
ANP32B	8	0.021383	85	5	-0.71243	8	0.99901	2551	0	-0.86239
ANP32E	7	0.32539	788	2	0.19475	8	0.19373	508	3	-0.15588
ANTXR1	8	0.26662	642	4	-0.3396	8	0.62421	1533	3	0.1696
APBB1	8	0.50296	1207	2	0.18389	8	0.19274	505	3	-0.22053
APEX1	8	0.051442	157	5	-0.5514	8	0.9365	2357	1	-0.3608
APOBEC1	8	0.35987	849	4	-0.131	8	0.53855	1303	3	-0.045775
APOBEC2	8	0.32004	749	4	-0.16496	8	0.33266	837	2	-0.25187
APOBEC3A	7	0.019281	84	4	-0.36431	7	0.50349	1279	3	-0.65145
APOBEC3B	8	0.23322	567	4	-0.37663	8	0.80102	1993	1	-0.078537
APOBEC3C	8	0.69501	1673	3	0.016049	8	0.61525	1513	3	-0.024015
APOBEC3D	8	0.38823	934	4	-0.19293	8	0.52581	1271	4	0.26161
APOBEC3F	8	0.096225	256	4	-0.25056	8	0.48804	1195	2	-0.15123
APOBEC3G	8	0.55993	1337	2	0.1948	8	0.49716	1214	2	-0.10706
APOBEC3H	8	0.35182	830	4	-0.3804	8	0.81789	2046	2	-0.023192
AR	8	0.068376	191	2	0.20872	8	0.76912	1893	1	-0.23915
ARC	8	0.99746	2550	0	0.48488	8	0.098698	266	5	0.60327
ARFGAP2	8	0.99068	2530	0	0.35985	8	0.23072	588	1	-0.44763
ARGFX	8	0.15924	410	4	-0.66839	8	0.66182	1618	2	-0.47896
ARHGAP35	6	0.82892	2121	1	0.67515	7	0.023585	86	6	0.63207
ARID1A	6	0.51093	1313	2	0.11398	6	0.060797	185	3	-0.13268
ARID1B	8	0.037256	124	6	-0.65163	8	0.57062	1387	1	-0.58081
ARID2	8	0.070567	195	6	-0.71407	8	0.92403	2318	1	-0.65031
ARID3A	8	0.50865	1225	2	0.048752	8	0.56187	1363	3	-0.33814
ARID3B	8	0.471	1123	4	-0.38941	8	0.10945	295	3	0.018613
ARID3C	7	0.70666	1741	2	0.27618	7	0.26508	719	3	-0.029386
ARID4A	8	0.2253	544	5	-0.76544	8	0.93672	2358	1	-0.63612
ARID4B	8	0.018337	79	5	-0.95861	8	0.474	1164	3	-0.030915
ARID5A	8	0.070733	196	6	-0.6974	8	0.11692	308	1	-0.29606
ARID5B	8	0.15715	402	4	-0.42683	8	0.75414	1858	2	-0.32376
ARIH2	8	0.12449	330	4	-0.62115	8	0.74337	1835	1	-0.51809
ARNT	8	0.07095	198	6	-0.92362	7	0.29322	777	3	0.45339
ARNT2	8	0.93552	2335	1	0.0041957	8	0.78077	1919	2	-0.10662
ARNTL	8	0.88424	2163	2	0.32011	8	0.68395	1679	3	0.093638
ARNTL2	8	0.66222	1582	1	0.16801	8	0.17442	464	4	0.22519
ARRB1	8	0.98195	2500	0	0.14026	8	0.49186	1202	3	0.15075
ARTN	8	0.13842	359	3	0.058119	8	0.83112	2086	1	-0.26207
ARX	8	0.94387	2373	1	0.29609	8	0.66529	1628	2	0.001272
ASCL1	8	0.65466	1555	2	0.15393	8	0.82603	2074	1	-0.7994
ASCL2	8	0.91935	2279	1	0.2901	8	0.73389	1807	1	0.098495
ASCL3	8	0.23687	578	4	-0.25226	8	0.19787	520	5	0.28763
ASCL4	8	0.3407	797	4	-0.12837	8	0.72003	1774	2	0.028324
ASF1A	8	0.94303	2370	1	0.56451	8	0.27485	695	4	0.17888
ASF1B	8	0.056501	170	2	0.32661	7	0.15999	432	5	0.27397
ASH1L	8	1.9353e-06	1	8	-5.9695	8	0.98492	2507	0	-7.9521
ASH2L	7	0.035755	123	2	-0.26513	6	0.12557	376	4	0.74419
ASXL1	7	0.94124	2379	1	0.38463	7	0.31669	832	4	0.44227
ASXL2	8	0.22687	550	3	-0.2164	7	0.69443	1722	2	-0.38162
ASXL3	8	0.77189	1854	1	0.3921	8	0.25321	646	5	0.38228
ATAD2	8	0.84194	2051	2	0.072301	8	0.81978	2053	2	-0.11713
ATAD2B	8	0.67388	1616	2	0.36789	8	0.94905	2395	1	-0.57771
ATAT1	8	0.67412	1617	3	0.13282	8	0.57758	1417	3	-0.093952
ATF1	8	0.61998	1470	3	-0.15038	8	0.33583	844	4	0.16931
ATF2	8	0.19412	467	3	0.44402	8	0.67009	1643	3	-0.013476
ATF3	8	0.89724	2201	1	0.44918	8	0.18936	497	5	0.33441
ATF4	8	0.80982	1961	2	0.24517	8	0.58143	1429	3	-0.27389
ATF5	8	0.94813	2391	1	0.67196	8	0.03899	117	4	0.46142
ATF6	8	0.23802	582	4	-0.39332	8	0.5635	1367	3	0.29722
ATF6B	7	0.33117	800	3	-0.074654	7	0.16309	440	3	0.15527
ATF7	7	0.11401	320	4	-1.4557	7	0.28994	770	3	0.085414
ATF7IP	8	0.69669	1679	3	0.52503	8	0.091263	248	4	0.40832
ATG4B	8	0.95984	2424	1	0.15721	8	0.049348	144	5	0.49778
ATM	8	0.74669	1798	3	0.48281	8	0.042176	127	3	0.25306
ATN1	8	0.65508	1557	2	0.19677	8	0.92352	2317	1	-0.17374
ATOH1	8	0.071573	200	6	-0.4091	8	0.90924	2270	2	-0.073032
ATOH7	8	0.69224	1663	3	-0.10836	8	0.70084	1726	3	-0.12523
ATOH8	8	0.84512	2059	2	0.18729	8	0.18483	482	5	0.29115
ATR	6	0.69403	1794	1	3.095	6	0.0002961	6	4	4.0518
ATRX	8	0.5719	1363	2	0.032514	8	0.14337	380	3	0.11345
ATXN2	8	0.25151	611	3	-0.21307	8	0.1226	321	2	-0.42281
ATXN7	8	0.45468	1081	3	0.30063	8	0.1172	309	5	0.63224
ATXN7L3	8	0.54456	1303	1	0.69676	8	0.014869	54	6	0.98834
AURKA	5	0.7058	1840	1	0.23649	5	0.29131	858	2	0.2712
AURKB	3	0.96603	2446	0	4.9429	4	0.14148	481	2	0.41892
AURKC	8	0.90984	2242	1	0.36863	8	0.31718	793	4	0.34588
BABAM1	8	0.88533	2165	2	0.20448	8	0.37705	944	4	0.32972
BACH1	8	0.19974	479	4	-0.45883	8	0.79879	1980	2	-0.38765
BACH2	8	0.90765	2229	1	0.46677	8	0.434	1075	4	-1.0464
BAHD1	7	0.38824	941	4	-0.46613	8	0.18679	489	3	0.051843
BANF1	3	0.75813	2112	0	6.9768	4	0.056222	205	2	0.5588
BANF2	8	0.4128	1003	3	0.038327	8	0.70676	1740	3	0.060091
BANP	8	0.8717	2133	2	0.22632	8	0.588	1444	3	-0.062293
BAP1	8	0.36369	862	4	-0.53361	8	0.57513	1410	3	0.24869
BARD1	7	0.87406	2184	1	0.50387	8	0.29551	747	2	-0.22279
BARHL1	7	0.40305	981	3	-0.14838	7	0.68836	1701	3	0.19608
BARHL2	8	0.90712	2227	1	0.4364	8	0.7333	1806	2	0.33104
BARX1	8	0.55716	1333	2	0.33477	8	0.057202	163	4	0.38604
BARX2	8	0.36376	863	3	0.023188	8	0.5473	1325	4	0.1519
BATF	8	0.48334	1155	4	-0.25469	8	0.73723	1819	1	-0.25283
BATF2	7	0.44076	1076	3	-0.22628	7	0.8793	2224	1	-0.097256
BATF3	8	0.83027	2028	1	0.41691	8	0.81445	2030	2	0.18767
BAZ1A	8	0.7099	1706	3	0.21402	8	0.94273	2377	1	-0.24589
BAZ1B	8	0.27999	660	4	-0.13236	8	0.25828	658	2	0.091072
BAZ2A	6	0.25717	661	4	-0.50745	6	0.21782	616	1	-0.4734
BAZ2B	8	0.93632	2340	1	0.37029	8	0.081939	232	6	0.58192
BBX	7	0.66818	1611	1	0.5158	7	0.75294	1923	1	-0.25607
BCL11A	8	0.85629	2099	2	0.27791	8	0.76195	1879	3	0.093868
BCL11B	8	0.76967	1844	1	0.39033	8	0.41008	1015	4	0.22795
BCL3	8	0.48844	1166	3	-0.16149	8	0.7948	1966	2	-0.56222
BCL6	8	0.55394	1325	2	0.59165	8	0.26984	686	5	0.46263
BCL6B	7	0.57321	1415	2	0.35099	7	0.019591	77	5	0.76657
BCLAF1	8	0.41224	1001	4	-0.4777	8	0.66593	1630	2	-0.18696
BCOR	6	0.51448	1318	1	0.0053173	5	0.36808	1028	2	0.080401
BCORL1	8	0.14602	372	5	-0.44083	8	0.62824	1544	3	-0.7758
BHLHA15	8	0.77025	1846	1	0.15919	8	0.27805	707	4	0.16568
BHLHA9	8	0.22431	538	5	-0.28505	8	0.50477	1225	3	-0.44169
BHLHE22	8	0.072154	204	4	-0.29454	8	0.66915	1639	3	-0.05565
BHLHE23	8	0.34845	820	3	0.30837	8	0.053165	152	5	0.63849
BHLHE40	8	0.44286	1061	4	-0.1526	8	0.18628	485	4	0.0077146
BHLHE41	8	0.3268	767	4	-0.23876	8	0.90182	2247	1	0.062913
BLOC1S1	8	0.58928	1409	3	0.31823	8	0.78452	1934	2	0.058946
BLZF1	8	0.04785	148	4	-0.45012	7	0.65462	1620	2	-0.10426
BMI1	8	0.024096	93	6	-0.83684	8	0.89945	2239	1	-0.72226
BNC1	7	0.87244	2174	1	-0.082354	7	0.73096	1861	1	-0.016132
BNC2	8	0.78422	1887	2	0.0098546	8	0.8002	1988	2	0.063451
BNIP3	8	0.90603	2218	1	0.49215	8	0.67639	1657	3	0.20912
BOD1	8	0.95786	2421	1	0.30184	8	0.67702	1658	3	0.14715
BOP1	7	0.88854	2241	1	0.78955	7	0.64335	1598	3	-0.12145
BPTF	8	0.31253	735	4	-0.31917	8	0.81731	2044	1	-0.51928
BRCA1	6	0.23939	635	4	-0.72759	6	0.37761	1018	1	-0.76528
BRCA2	8	0.10623	280	3	-0.030293	6	0.45408	1207	1	0.016442
BRCC3	8	0.74824	1802	1	0.14083	8	0.7107	1755	3	-0.06317
BRD1	8	0.20373	489	1	0.41069	8	0.57493	1407	3	0.040869
BRD2	7	0.9201	2315	1	0.059636	7	0.36561	937	3	0.39469
BRD3	8	0.36943	881	3	-0.25524	7	0.98396	2502	0	-0.76675
BRD4	6	0.92556	2346	0	0.26792	7	0.18252	487	4	0.7085
BRD7	7	0.76487	1901	2	0.4522	7	0.35324	919	1	-0.0047415
BRD8	8	0.95118	2403	1	0.51321	8	0.17476	465	4	0.41457
BRD9	8	0.10177	268	3	0.065555	8	0.74728	1846	3	-0.39215
BRDT	7	0.92641	2334	1	0.21528	7	0.35457	921	4	0.26176
BRE	8	0.22447	539	4	-0.19117	8	0.15321	405	5	0.47684
BRF1	7	0.60894	1476	3	-0.16499	8	0.15644	418	4	0.55742
BRMS1	8	0.13714	356	5	-0.73079	8	0.33091	830	2	-1.0493
BRMS1L	8	0.84332	2055	1	0.1795	8	0.40854	1010	3	0.20599
BRPF1	8	0.00021482	15	6	-0.85563	7	0.048326	146	3	0.32072
BRPF3	8	0.42041	1020	4	-0.26776	8	0.7474	1847	3	0.065176
BRWD1	8	0.45591	1088	4	-0.16024	8	0.93943	2367	1	-0.075954
BRWD3	8	0.9743	2476	0	0.31579	8	0.44771	1102	1	-0.018208
BSX	8	0.34234	802	4	-0.32401	8	0.79397	1965	2	-0.20845
BTAF1	7	0.59037	1441	2	0.024577	8	0.043163	131	5	0.49431
BTBD3	8	0.22514	543	4	-0.27071	8	0.90918	2269	2	-0.22176
BTF3	8	0.67378	1614	3	0.047838	8	0.95405	2413	1	-0.0049444
BUB1	7	0.42855	1048	2	-0.084908	7	0.21315	569	1	-0.54444
C11orf30	8	0.078923	221	5	-0.89007	7	0.95799	2426	0	0.017257
C11orf95	8	0.88552	2167	2	0.31074	8	0.7579	1870	3	-0.10371
C14orf169	8	0.86751	2123	2	-0.18494	8	0.97291	2472	0	-0.29482
C17orf49	8	0.87967	2154	1	0.026557	8	0.89238	2219	2	-0.12365
CAMTA1	8	0.13959	361	3	-0.028635	8	0.89728	2233	2	-0.11657
CAMTA2	7	0.72144	1797	2	-0.094074	7	0.70848	1778	2	-0.15624
CAND1	8	0.028726	104	6	-0.91794	8	0.93604	2355	1	-0.85475
CARHSP1	8	0.16503	419	3	-0.059079	8	0.74504	1838	2	-0.1159
CARM1	8	0.36563	869	4	-0.56354	8	0.91226	2277	1	-0.51984
CASC5	7	0.038418	129	3	-0.40458	7	0.87838	2218	1	-0.13123
CASK	8	0.39087	939	4	-0.32026	8	0.69589	1714	3	0.27719
CASZ1	8	0.39858	961	4	-0.34548	8	0.32386	813	3	-0.65108
CBFA2T3	8	0.6609	1577	2	0.22568	8	0.64045	1564	3	-0.14993
CBFB	8	0.57768	1381	3	0.21617	8	0.69772	1720	3	0.060791
CBX1	8	0.69361	1667	1	0.43632	8	0.43636	1082	4	0.37734
CBX2	8	0.78149	1879	2	0.40812	8	0.074255	206	6	0.38481
CBX3	8	0.33837	793	3	-0.032229	8	0.27448	694	3	-0.060957
CBX4	8	0.0004548	20	7	-1.276	8	0.98436	2505	0	-1.2054
CBX5	8	0.54771	1308	3	-0.16284	8	0.346	874	3	-0.013053
CBX6	8	0.38795	932	2	0.67408	8	0.16379	433	4	0.29793
CBX7	8	0.42771	1033	1	0.16057	8	0.44947	1107	2	-0.18811
CBX8	8	0.10969	296	4	-0.55669	8	0.92592	2326	1	-0.5008
CCDC101	8	0.45681	1091	3	0.15129	8	0.69184	1703	2	-0.072199
CCDC169-SOHLH2	7	0.57112	1410	3	0.082863	7	0.37989	969	4	0.2502
CCDC79	8	0.71312	1716	2	-0.16882	8	0.94941	2398	1	-0.011509
CCT4	6	0.12063	352	3	-0.33447	6	0.58165	1491	2	0.26715
CDC5L	6	0.088325	265	4	-0.96807	6	0.39841	1073	3	0.0053618
CDC6	5	0.07453	254	4	-1.1868	7	0.02693	93	2	-0.31093
CDC73	7	0.05294	173	2	0.52329	7	0.051434	158	5	1.0857
CDK1	6	0.03152	121	3	-0.62849	6	0.013708	59	2	-0.16961
CDK17	8	0.19178	461	5	-0.41094	8	0.34855	881	4	0.027641
CDK2	4	0.0013721	29	4	-4.7073	4	0.066166	242	2	2.01
CDK3	8	0.096302	257	5	-0.54642	8	0.44324	1096	3	-0.47969
CDK5	8	0.63539	1507	2	0.25506	8	0.56718	1379	3	0.064811
CDK7	7	0.069924	214	2	0.20546	7	0.043395	136	4	0.54735
CDK8	8	0.50723	1221	4	-0.26046	8	0.79564	1971	1	0.01442
CDK9	6	0.13272	383	3	0.73033	5	0.014412	69	5	0.85475
CDR2	8	0.48976	1173	3	0.015093	8	0.98537	2509	0	-0.46272
CDX1	8	0.59979	1427	2	-0.064738	8	0.26772	681	4	0.2393
CDX2	8	0.22199	531	3	0.014622	7	0.12119	337	5	0.23464
CDX4	8	0.1762	440	5	-0.38733	8	0.85864	2145	2	-0.064301
CDY1	8	0.81466	1975	1	0.0053589	8	0.56248	1365	3	0.01174
CDY2A	8	0.51796	1242	2	-0.078417	8	0.7614	1878	2	7.1371e-06
CDYL	8	0.25033	610	2	0.025107	8	0.52432	1267	4	0.19101
CDYL2	8	0.17272	431	2	0.70369	8	0.27706	702	5	0.41699
CEBPA	8	0.55659	1331	1	0.29878	8	0.54032	1305	4	0.23262
CEBPB	8	0.11316	304	5	-0.56962	8	0.74787	1848	2	-0.43709
CEBPD	8	0.07556	209	6	-0.58508	8	0.70822	1745	2	-0.6179
CEBPE	7	0.55378	1374	3	0.19897	7	0.49032	1240	3	-0.11584
CEBPG	8	0.88662	2170	2	-0.015351	8	0.13012	342	3	-0.18452
CEBPZ	4	0.14188	452	1	0.36369	4	0.89695	2336	0	0.046713
CECR2	8	0.72007	1733	3	-0.26857	7	0.54578	1391	3	-0.25128
CECR6	8	0.79825	1928	1	0.095544	8	0.87926	2196	2	-0.52131
CELF3	8	0.70728	1699	2	0.19624	8	0.4341	1076	4	0.15814
CENPA	8	0.12614	334	3	0.12386	8	0.50055	1218	2	-1.541
CENPC	8	0.1342	350	2	0.40719	7	0.93626	2379	1	-0.56443
CENPH	7	0.32327	782	2	0.25903	7	0.20699	556	2	-0.33858
CENPI	6	0.62348	1583	2	0.58522	7	0.059702	176	5	0.70984
CENPK	6	0.39078	1030	3	-0.41406	6	0.93443	2380	0	-0.14018
CENPN	6	0.1234	358	2	0.3153	6	0.18516	536	2	-0.098585
CENPO	8	0.098896	262	4	-0.68037	8	0.86278	2159	2	-0.16558
CENPP	8	0.58364	1393	2	-0.013265	8	0.66377	1623	3	-0.11682
CENPQ	8	0.88898	2177	1	0.68855	8	0.72582	1788	2	-0.36562
CENPV	8	0.78164	1880	2	0.34101	8	0.48017	1174	4	0.15872
CHAF1A	8	0.37701	904	2	0.28679	8	0.60546	1485	3	0.38346
CHAF1B	6	0.83292	2136	1	0.48032	6	0.97317	2471	0	0.039004
CHD1	8	0.66713	1596	3	-0.042487	8	0.3686	928	2	-0.020137
CHD1L	8	0.3383	792	4	-0.23678	8	0.97555	2479	0	-0.3547
CHD2	8	0.53166	1274	4	-0.20961	8	0.68583	1684	1	-0.13136
CHD3	8	0.52427	1255	4	-0.29792	8	0.96209	2439	1	-0.34988
CHD4	7	0.15403	401	4	-1.0211	7	0.024081	87	5	1.636
CHD5	8	0.5915	1414	3	0.082692	8	0.031807	100	5	0.59741
CHD6	8	0.93477	2329	1	0.34071	8	0.83452	2091	2	-0.45481
CHD7	8	0.97072	2468	0	0.61614	8	0.035627	109	5	0.59374
CHD8	8	0.013177	66	6	-0.93016	8	0.97502	2477	0	-1.505
CHD9	8	0.41344	1005	1	-0.24838	8	0.66612	1631	2	-0.16836
CHEK1	7	0.50502	1279	2	0.10178	7	0.087946	261	5	0.79577
CHMP1A	7	0.22611	590	3	0.61244	7	0.012996	55	5	0.84319
CHMP1B	8	0.49469	1187	2	0.39166	8	0.95386	2412	1	-0.11719
CHRAC1	8	0.58603	1401	3	-0.10579	8	0.66701	1632	2	-0.72339
CHTOP	8	0.10523	277	4	-0.26085	7	0.53064	1353	3	0.099003
CHUK	8	0.9884	2523	0	0.27085	8	0.94765	2392	1	-0.14073
CIAO1	7	0.43119	1057	3	-0.22907	7	0.73028	1859	2	0.21816
CIC	8	0.012694	63	6	-0.9078	8	0.49605	1211	3	-0.50961
CIITA	8	0.015748	71	4	-0.48612	8	0.41949	1040	4	0.12274
CIR1	8	0.82524	2016	1	0.16425	8	0.292	737	3	0.096763
CIT	6	0.60556	1522	1	0.93302	7	0.015225	67	4	0.85912
CITED1	8	0.20389	490	5	-0.38126	8	0.96175	2437	1	-0.51182
CITED2	8	9.87e-05	12	6	-1.2064	8	0.17959	474	3	-0.6619
CLNS1A	7	0.46757	1164	1	0.30651	6	0.89589	2324	1	-0.093442
CLOCK	8	0.62453	1485	3	0.32366	8	0.98819	2516	0	-0.24814
CNBP	8	0.061757	182	5	-0.6765	8	0.41658	1032	4	-0.1014
CNOT3	7	0.047935	154	4	-1.5901	6	0.82944	2155	1	-0.79148
CNOT4	8	0.93602	2338	1	0.021452	8	0.6739	1651	2	-0.3198
CNOT8	8	0.15149	389	4	-0.097257	8	0.94622	2387	1	-0.76274
CNPY3	7	0.37897	924	4	-0.57418	8	0.89927	2238	1	-0.28544
COPS2	7	0.068388	208	2	-0.059322	7	0.88332	2245	1	0.18684
COPS5	7	0.98954	2527	0	1.1641	7	0.3566	923	4	0.42438
CORO1A	8	0.48228	1152	4	-0.35254	8	0.3728	932	4	0.25673
CRB2	6	0.11106	331	1	0.12361	6	0.70515	1863	1	-0.43326
CREB1	8	0.98823	2522	0	0.11954	8	0.63753	1558	2	0.01233
CREB3	8	0.75131	1809	2	0.54329	8	0.2535	647	3	-0.15211
CREB3L1	8	0.49858	1194	4	-0.14086	8	0.99363	2536	0	-0.12835
CREB3L2	8	0.33791	790	4	-0.23277	8	0.51204	1238	4	0.15838
CREB3L3	8	0.89807	2203	2	0.18562	8	0.46262	1134	3	0.40284
CREB3L4	8	0.65022	1543	2	0.15712	8	0.69505	1710	3	0.094625
CREB5	7	0.47009	1179	3	-0.083827	7	0.57974	1471	3	0.01586
CREBBP	7	0.86135	2118	1	0.67546	7	0.005235	30	5	0.70217
CREBL2	8	0.39958	964	3	-0.15844	8	0.20493	534	4	0.40428
CREBZF	8	0.52797	1261	3	0.2205	8	0.57224	1396	2	0.14328
CREG1	8	0.81978	1995	1	1.0431	8	0.065342	178	6	0.57638
CREM	8	0.26331	634	5	-0.42994	8	0.92747	2330	1	-0.1891
CRIP1	8	0.38073	916	4	-0.20771	8	0.91061	2273	1	-0.1666
CRIP2	8	0.47289	1131	2	0.17952	8	0.82472	2071	2	-0.27897
CRX	8	0.88418	2162	1	0.025888	8	0.16762	445	2	-0.0067478
CRY1	8	0.95099	2402	1	0.65171	8	0.56646	1377	2	-0.10924
CRY2	8	0.63929	1518	3	-0.010723	8	0.9016	2246	2	-0.069954
CSDC2	8	0.083967	232	6	-0.60341	8	0.62727	1542	2	-0.33619
CSDE1	8	0.90243	2212	2	0.71987	8	5.8059e-06	1	7	2.2751
CSNK2A1	8	0.98692	2515	0	0.78599	8	0.017578	66	5	0.71635
CSRP1	8	0.72789	1749	2	-0.05261	8	0.49074	1200	3	0.0008408
CSRP2	8	0.21897	524	2	0.42585	8	0.60392	1483	3	-0.025536
CSRP2BP	8	0.9487	2395	1	0.43404	8	0.33534	843	4	0.16123
CSRP3	8	0.51622	1238	4	-0.30498	8	0.81349	2027	1	-0.53245
CSTL1	8	0.11798	313	4	-0.36587	8	0.91938	2303	1	-0.22052
CTBP1	8	0.97014	2464	0	0.27828	8	0.86863	2167	2	0.055018
CTBP2	8	0.96097	2429	1	0.031453	8	0.98608	2511	0	-0.1098
CTCF	6	0.86763	2244	1	0.21208	6	0.40617	1095	3	0.54461
CTCFL	7	0.48202	1216	1	-0.011072	7	0.26679	727	4	0.37954
CTNNB1	8	0.94211	2364	1	0.66339	8	0.2266	576	4	0.13821
CTR9	7	0.18707	468	4	-0.76745	6	0.12846	383	3	0.0085171
CUL1	6	0.96743	2454	0	0.99263	6	0.053254	169	3	0.27926
CUL2	7	0.96945	2460	0	1.1351	7	0.001287	13	5	1.2151
CUL3	8	0.041963	135	5	-1.1307	8	0.8148	2032	2	-0.92445
CUL4A	8	0.0057846	41	5	-0.9978	8	0.27617	700	3	-0.26928
CUL4B	7	0.86003	2115	2	-0.17488	7	0.79781	2036	1	0.071136
CUL5	7	0.088762	259	3	-0.4442	7	0.76806	1960	2	-0.25056
CUX1	8	0.4193	1015	4	-0.15902	8	0.82712	2076	1	-0.17632
CUX2	8	0.56224	1339	3	0.066999	8	0.91908	2302	1	-0.021235
CXXC1	8	0.0066748	44	6	-1.0739	8	0.65395	1599	1	-1.3238
DACH1	7	0.97527	2478	0	0.93356	7	0.59659	1510	3	0.23103
DAPK3	8	0.87557	2143	2	0.028472	8	0.26008	660	5	0.51732
DAXX	8	0.93429	2327	1	0.6519	8	0.076334	212	4	0.58813
DBF4	8	0.37391	894	2	-0.0015984	8	0.14254	378	2	-0.40409
DBF4B	8	0.59083	1413	2	0.39775	8	0.61756	1517	3	0.031714
DBP	8	0.067172	190	6	-0.78499	8	0.72055	1776	3	0.083388
DBX1	8	0.43238	1043	4	-0.28002	8	0.87045	2175	2	-0.5288
DBX2	8	0.73472	1767	2	-0.11358	8	0.91699	2296	1	-0.57329
DCP1A	8	0.98894	2525	0	0.5628	8	0.072947	198	5	0.53558
DDB1	7	0.41868	1026	2	-0.32682	7	0.88543	2258	1	-0.1383
DDB2	7	0.071623	220	4	-1.5304	8	0.12761	335	2	-0.078649
DDIT3	7	0.52442	1315	2	-0.095103	7	0.51825	1326	2	-0.1048
DDX21	5	0.045005	171	3	-0.83454	5	0.41965	1139	1	-0.64868
DDX50	8	0.69906	1685	2	0.24222	8	0.39545	985	3	-0.078177
DEAF1	7	0.89387	2258	1	0.12261	7	0.60616	1527	3	0.05875
DEK	7	0.87048	2161	1	0.28088	7	0.87816	2217	1	0.088467
DENND4A	8	0.54137	1295	2	0.031534	8	0.6549	1602	1	-0.29414
DEPDC7	8	0.24491	595	2	0.043014	8	0.68233	1673	3	-0.38873
DGCR8	8	0.087806	239	4	0.35655	7	0.014954	64	4	0.81029
DICER1	8	0.96132	2430	1	1.6857	8	0.0038609	23	5	0.71489
DIDO1	8	0.95354	2409	1	0.66152	8	0.24447	625	4	0.29792
DLX1	8	0.5807	1389	3	-0.1967	8	0.84965	2127	2	-0.1116
DLX2	8	0.66713	1597	3	-0.088329	8	0.53277	1288	3	-0.11163
DLX3	8	0.1086	293	5	-0.58415	8	0.45889	1127	2	0.088809
DLX4	8	0.80155	1938	2	0.58779	8	0.25503	651	3	-0.073425
DLX5	8	0.11991	317	5	-0.42023	8	0.54167	1308	3	-0.046689
DLX6	8	0.77776	1866	2	0.99575	8	0.6373	1557	3	0.019575
DMAP1	6	0.18809	499	1	0.62423	6	0.41508	1113	3	0.28103
DMBX1	8	0.137	355	4	-0.045061	7	0.26364	717	3	0.24423
DMRT1	8	0.17185	430	5	-0.27302	8	0.37726	945	2	-0.016906
DMRT2	8	0.29954	705	4	-0.27308	8	0.89275	2220	1	-0.095767
DMRT3	8	0.41213	1000	2	-0.106	8	0.68231	1672	1	-0.27466
DMRTA1	8	0.51782	1241	3	0.31357	8	0.1121	301	5	0.33493
DMRTA2	8	0.12396	329	4	-0.29902	8	0.55698	1346	2	0.15688
DMRTB1	8	0.75718	1817	3	-0.15797	8	0.73658	1818	3	-0.098548
DMRTC1	8	0.19463	469	2	0.43882	8	0.080959	228	5	0.52746
DMRTC2	8	0.16526	420	2	-0.071981	8	0.12462	325	4	0.25247
DMTF1	8	0.48389	1157	3	-0.033803	8	0.23247	596	3	0.30201
DNAJC1	8	0.80406	1945	1	0.177	8	0.95267	2405	1	-0.043435
DNAJC2	8	0.013696	67	5	-0.84307	8	0.46122	1130	3	-0.13583
DND1	8	0.98248	2502	0	0.48224	8	0.66255	1621	3	0.12659
DNMT1	6	0.23707	632	4	-0.72441	5	0.45952	1263	2	-0.079722
DNMT3A	8	0.46296	1101	2	0.13061	8	0.54608	1319	1	-0.16148
DNMT3B	7	0.66085	1591	2	0.19847	7	0.10265	298	4	0.40982
DNMT3L	8	0.20662	495	4	-0.22953	8	0.85892	2146	2	-0.35568
DNTT	8	0.96326	2440	1	0.073842	8	0.45261	1117	3	0.31958
DNTTIP2	7	0.82188	2033	2	-0.22341	7	0.44774	1121	2	-0.19021
DOT1L	8	0.00015676	13	5	-1.6939	8	0.87912	2195	2	-0.092273
DPF1	8	0.71112	1709	3	0.20113	8	0.17686	468	5	0.52168
DPF2	8	0.083092	230	4	-0.10037	7	0.42418	1055	3	-0.086753
DPF3	7	0.80722	2001	2	0.44534	7	0.097843	287	4	0.54538
DPPA3	7	0.69613	1703	2	-0.012138	7	0.58418	1480	1	-0.34382
DPRX	8	0.6691	1605	3	0.0020773	8	0.83876	2102	2	-0.49213
DPY30	8	0.31055	729	3	0.072131	8	0.21043	545	4	-0.040866
DR1	5	0.024197	105	2	0.19182	5	0.42338	1151	2	0.28077
DRAP1	7	0.67488	1626	2	0.64732	7	0.073447	227	4	0.61165
DRGX	8	0.90675	2225	1	0.67915	8	0.84868	2123	2	0.071302
DROSHA	7	0.44344	1087	2	1.1687	7	0.0013566	15	5	1.2789
DTX2	8	0.97182	2469	0	0.37131	8	0.015229	56	7	0.43763
DTX3L	8	0.85988	2108	2	0.052447	8	0.57127	1393	3	-0.17634
DUX2	3	0.83528	2224	0	0.13282	3	0.0081689	58	3	0.67554
DUXA	8	0.24819	603	4	-0.24179	8	0.57509	1408	2	-0.068297
DZIP3	8	0.71296	1714	2	-0.13634	8	0.053668	153	1	-0.091695
E2F1	8	0.36448	866	3	0.47256	8	0.33307	839	4	0.20881
E2F2	8	0.76501	1834	3	0.070269	8	0.15059	398	2	-0.10058
E2F3	7	0.67056	1615	2	-0.053974	8	0.31784	797	3	0.19697
E2F4	8	0.28918	681	3	0.035112	8	0.099411	268	4	0.41961
E2F5	8	0.96806	2459	0	0.34885	8	0.28036	711	3	-0.028425
E2F6	8	0.32887	770	2	-0.091057	8	0.29389	743	4	0.30333
E2F7	8	0.47145	1124	3	-0.38218	8	0.4516	1112	2	-0.29993
E2F8	8	0.21682	519	5	-0.39938	8	0.64124	1567	3	-0.19325
E4F1	7	0.97894	2486	0	0.98868	7	0.0022546	17	4	0.87966
EAF2	7	0.80394	1987	2	-0.071828	7	0.13462	374	5	0.44256
EBF1	8	0.88107	2157	2	0.56031	8	0.26095	663	5	0.33074
EBF2	8	0.57878	1384	3	-0.10197	8	0.79388	1964	2	-0.026102
EBF3	8	0.28935	683	3	0.11234	8	0.43103	1070	3	0.20629
EBF4	8	0.19887	478	4	-0.27993	8	0.78103	1921	2	0.12431
ECD	5	0.01524	81	5	-1.6029	5	0.99453	2540	0	-1.0713
EED	8	0.010449	54	5	-0.99109	7	0.20651	555	4	0.25918
EGLN2	8	0.92129	2284	1	0.4208	8	0.020474	73	5	0.82684
EGR1	8	0.84923	2077	1	0.41438	8	0.46449	1140	3	-0.0028751
EGR2	8	0.30268	712	4	-0.18962	8	0.066816	182	6	0.89072
EGR3	7	0.24159	629	3	-0.3248	8	0.12258	319	3	0.11787
EGR4	8	0.22595	548	4	-0.12033	8	0.095195	260	6	0.53544
EHF	6	0.45254	1183	3	-0.37821	6	0.4765	1249	3	-0.04843
EHMT1	8	0.30763	724	3	-0.09302	8	0.8742	2187	1	0.04926
EHMT2	7	0.02984	108	5	-0.58959	7	0.97779	2484	0	-0.84886
EID1	8	0.3432	804	2	0.0064312	8	0.44214	1093	3	0.25112
EID2	8	0.62265	1480	1	0.17416	8	0.40876	1011	4	0.23126
EID2B	8	0.12849	340	5	-0.67444	8	0.63697	1555	3	-0.65316
ELF1	7	0.22303	579	4	-0.28825	7	0.93274	2373	1	0.10125
ELF2	8	0.17707	441	5	-0.57889	8	0.90123	2244	1	-1.1303
ELF3	8	0.24693	600	4	-0.28723	8	0.65233	1596	1	-0.25313
ELF4	8	0.27939	659	3	-0.21801	8	0.85639	2139	2	-0.0047367
ELF5	8	0.64055	1521	3	-0.086352	8	0.31938	802	4	0.18935
ELK1	7	0.96337	2434	0	-0.0080992	7	0.9173	2342	1	-0.076499
ELK3	8	0.92148	2286	1	0.28409	8	0.57079	1389	2	-0.08604
ELK4	8	0.68004	1630	3	-0.25924	8	0.8934	2222	1	-0.20224
ELP2	8	0.9216	2288	1	0.41084	8	0.17417	463	4	0.30669
ELP3	8	0.30471	715	3	-0.46238	8	0.24849	635	4	0.10497
ELP4	6	0.22282	598	1	0.58893	7	0.038855	122	3	0.35803
ELP5	6	0.82197	2097	1	0.54319	6	0.021085	83	5	1.0722
ELP6	8	0.36043	851	2	0.02413	8	0.093752	254	4	0.052125
EMX1	8	0.7187	1730	3	-0.071665	8	0.28029	710	4	0.34488
EMX2	8	0.025594	97	6	-0.9575	8	0.99931	2552	0	-0.93631
EN1	8	0.077	217	3	-0.21724	8	0.55916	1354	2	-0.16611
EN2	8	0.87711	2146	2	-0.00068559	8	0.14165	377	5	0.31573
ENO1	8	0.084327	233	3	-0.41249	6	0.78339	2022	2	0.1419
ENY2	8	0.78692	1896	1	0.47773	8	0.40837	1009	4	0.38456
EOMES	8	0.21623	517	3	-0.13588	8	0.93271	2348	1	-0.21653
EP300	8	0.063871	184	6	-1.1634	8	0.87171	2179	1	-1.6551
EP400	6	0.86582	2239	1	0.84344	6	0.29659	799	2	-0.092284
EPAS1	6	0.31936	814	2	0.26124	6	0.21093	599	4	0.41769
EPC1	8	0.75697	1816	2	1.0104	8	0.009183	42	6	0.83084
EPC2	8	0.96022	2427	1	0.58215	8	0.038162	114	5	0.58298
ERBB4	8	0.11677	310	4	-0.54868	8	0.47148	1158	3	-0.35328
ERCC2	7	0.024886	99	4	-0.23771	7	0.027653	95	2	-0.58977
ERCC3	6	0.33247	855	3	-0.69246	6	0.69133	1826	1	-0.47331
ERCC5	8	0.98899	2526	0	0.34998	8	0.19396	509	5	0.25794
ERCC6	8	0.24026	588	2	-0.048577	8	0.90012	2240	2	-1.1692
ERCC6L	6	0.22533	607	3	-0.43509	7	0.093469	277	3	0.018532
ERCC6L2	8	0.48196	1149	4	-0.27726	8	0.71825	1770	3	-0.092632
ERF	8	0.85572	2096	2	0.16824	8	0.58419	1436	3	0.21278
ERG	8	0.33734	789	3	-0.20015	8	0.99043	2526	0	-0.37081
ERGIC2	8	0.48113	1147	4	-0.37979	8	0.15202	401	2	-0.085128
ERMP1	8	0.31473	737	3	0.30577	8	0.26388	674	4	0.15071
ESR1	7	1.9353e-06	3	7	-2.3973	7	0.76337	1949	2	-0.80522
ESR2	8	0.94363	2372	1	0.067508	8	0.94019	2371	1	-0.45069
ESRRA	8	0.42996	1037	4	-0.57393	8	0.80297	1998	2	-0.37292
ESRRB	8	0.76423	1833	2	0.17148	8	0.70428	1732	2	-0.19781
ESRRG	8	0.48736	1163	3	-0.027894	8	0.78206	1926	2	0.15565
ESX1	8	0.51261	1234	4	-0.11612	8	0.81011	2018	1	0.07759
ETS1	8	0.78859	1903	2	0.04661	8	0.2111	546	4	0.35592
ETS2	8	0.31208	734	3	-0.24102	8	0.46103	1129	3	-0.1739
ETV1	8	0.411	997	2	-0.15284	8	0.32436	815	1	-0.21301
ETV2	8	0.16612	423	4	-0.37399	8	0.90196	2248	1	-0.19893
ETV3	7	0.44452	1092	3	-0.19268	7	0.77351	1974	1	-0.24145
ETV4	8	0.11235	300	5	-0.72934	8	0.2753	698	4	0.36912
ETV5	8	0.77856	1870	2	-0.085469	8	0.4487	1104	3	-0.055813
ETV6	8	0.81738	1984	1	-0.02434	8	0.3003	756	4	0.28111
ETV7	8	0.434	1045	4	-0.36443	8	0.80015	1987	2	-0.3367
EVX1	8	0.61408	1457	2	0.21356	8	0.0013683	14	3	0.22981
EVX2	8	0.82703	2021	1	-0.077073	8	0.73759	1821	3	0.027095
EXOSC1	7	0.12239	338	1	0.32922	7	0.33158	866	1	0.095879
EXOSC2	6	0.57228	1426	2	0.44636	6	0.30577	824	3	0.57051
EXOSC3	8	0.23283	565	5	-0.77747	8	0.31678	790	1	-0.20985
EXOSC4	6	0.09535	290	3	-0.59972	5	0.76974	2104	1	-0.22925
EXOSC5	8	0.49029	1176	2	-0.26741	7	0.10394	300	4	0.76861
EXOSC6	5	0.8342	2216	1	3.3896	6	0.00018772	5	4	5.5238
EXOSC7	5	0.6789	1785	2	0.1947	5	0.25736	769	2	0.54333
EXOSC8	6	0.022393	98	2	0.20049	6	0.1316	393	1	-0.96499
EXOSC9	7	0.58826	1437	3	-0.10438	7	0.18021	479	2	-0.23888
EYA1	8	0.34461	809	2	0.019222	7	0.80612	2059	2	-0.047589
EYA2	7	0.94786	2398	1	0.50424	7	0.5818	1475	3	-0.023791
EYA3	8	0.46135	1098	2	-0.11487	8	0.81023	2019	2	-0.1944
EYA4	8	0.72239	1738	2	-0.077095	8	0.84695	2116	2	-0.18248
EZH1	8	0.10472	276	5	-0.74009	8	0.73574	1814	2	0.12683
EZH2	8	5.8059e-06	4	8	-2.362	8	0.99871	2548	0	-0.84038
FAM175A	8	0.84709	2069	2	-0.24544	8	0.44894	1106	4	0.080763
FAM175B	8	0.45875	1094	3	0.1745	8	0.09482	257	4	0.24452
FAM189B	8	0.27119	647	3	0.48169	8	0.38551	964	4	0.30629
FAM20C	8	0.40876	991	3	0.17269	8	0.91388	2285	1	-0.079539
FBL	6	0.33182	852	3	-0.12756	6	0.66557	1752	2	-0.85086
FBRS	8	0.46355	1105	3	0.034223	8	0.051044	147	4	0.26155
FBRSL1	8	0.54556	1306	2	0.27527	8	0.72178	1781	3	-0.02784
FBXL19	8	0.096806	258	3	0.40068	7	0.044545	139	5	0.73146
FBXO11	8	0.59452	1417	3	0.14126	8	0.5709	1390	3	0.11118
FBXO17	8	0.97636	2484	0	-0.059942	8	0.87771	2192	2	0.077533
FBXO44	8	0.14705	376	3	-0.037244	8	0.88823	2212	1	-1.0813
FBXW9	6	0.80066	2006	1	-0.20146	7	0.2668	728	1	-0.052606
FEM1A	8	0.037585	125	6	-1.0533	8	0.57297	1398	3	-0.012443
FERD3L	8	0.87403	2141	1	0.71788	8	0.5658	1373	2	0.10104
FEV	8	0.64624	1536	3	0.12863	8	0.95343	2410	1	-0.2459
FEZF1	8	0.13755	357	4	-0.22942	8	0.80946	2015	2	-0.11674
FEZF2	8	0.68564	1646	3	-0.034497	8	0.94412	2381	1	-0.15291
FHL1	8	0.65806	1565	2	0.14995	8	0.48313	1183	3	0.26234
FHL2	8	0.7091	1704	2	0.56708	8	0.076439	213	4	0.32758
FHL5	8	0.0080876	48	7	-1.0367	8	0.21814	560	1	-0.66841
FIGLA	8	0.46201	1099	4	-0.20291	8	0.45612	1120	4	0.17213
FIZ1	8	0.40897	993	4	-0.46278	8	0.72129	1779	2	-0.22278
FKBP1A	8	0.17583	438	3	0.1166	8	0.83576	2094	2	-0.5131
FKBP2	8	0.9084	2234	1	0.19427	8	0.89464	2227	2	0.1023
FKBP5	7	0.67878	1638	1	0.10187	7	0.91938	2345	1	0.039508
FLI1	8	0.24893	604	5	-0.24545	8	0.23011	587	4	0.16274
FMR1	7	0.36483	889	4	-0.24513	7	0.80254	2049	2	-0.19777
FOS	8	0.97624	2483	0	0.35742	8	0.46756	1149	3	-0.093807
FOSB	8	0.39458	948	2	0.22058	8	0.16662	442	4	0.47356
FOSL1	8	0.85847	2103	1	0.63038	8	0.13269	349	5	0.35605
FOSL2	8	0.71438	1721	3	0.30657	8	0.24559	627	5	0.49131
FOXA1	8	0.35497	838	3	-0.21889	8	0.84791	2119	2	-0.85326
FOXA2	8	0.4694	1121	1	-0.14878	8	0.75284	1856	1	-0.22571
FOXA3	8	0.42869	1035	1	0.39285	8	0.18966	498	4	0.21456
FOXB1	8	0.090818	243	6	-0.32295	8	0.98815	2515	0	-0.19491
FOXB2	7	0.95424	2412	0	0.18523	8	0.33827	850	3	0.074635
FOXC1	8	0.55602	1329	3	-0.12546	8	0.75134	1853	2	-0.26485
FOXC2	8	0.57291	1365	3	0.059708	8	0.70929	1750	3	0.049853
FOXD1	6	0.25798	663	3	-0.29692	6	0.70537	1867	1	-0.3736
FOXD2	7	0.60379	1467	2	0.13661	7	0.40859	1021	4	0.25183
FOXD3	8	0.53916	1289	3	-0.15603	8	0.69127	1699	2	0.11339
FOXD4	8	0.80976	1960	2	0.20912	8	0.53923	1304	3	0.052984
FOXD4L1	7	0.055491	180	4	-1.1251	7	0.26977	733	1	-0.14014
FOXD4L2	8	0.71235	1711	2	0.24418	8	0.20232	529	2	0.042248
FOXD4L3	9	0.68478	1589	3	0.24837	9	0.21164	528	4	0.35076
FOXD4L5	4	0.20459	631	2	-0.44551	4	0.29383	908	2	-0.46783
FOXE1	8	0.45514	1082	3	-0.054415	8	0.96715	2452	1	-0.29214
FOXE3	7	0.23856	624	2	0.23702	7	0.31804	836	3	0.1427
FOXF1	8	0.64193	1525	2	0.61497	8	0.20831	543	4	0.34215
FOXF2	7	0.28661	711	3	-0.45852	7	0.16187	437	4	0.44476
FOXG1	8	0.64397	1531	2	0.17952	8	0.61845	1519	1	-0.095352
FOXH1	8	0.94607	2382	1	0.80113	8	0.75431	1860	3	0.061498
FOXI1	8	0.91894	2278	1	1.0325	8	0.33012	827	2	-0.013581
FOXI2	8	0.24901	606	5	-0.22397	8	0.79949	1983	2	-0.067507
FOXJ1	8	0.88284	2160	2	0.2417	8	0.47994	1173	4	0.17745
FOXJ2	8	0.61295	1455	2	-0.037934	8	0.95485	2415	1	-0.23894
FOXJ3	8	0.37601	897	3	0.19352	8	0.45138	1111	3	0.019631
FOXK1	7	0.11172	314	5	-0.835	7	0.043879	138	2	-0.42526
FOXK2	8	0.73524	1768	3	0.30791	8	0.37534	938	3	-0.09096
FOXL1	8	0.95194	2405	1	-0.027507	8	0.72572	1787	3	0.14647
FOXL2	8	0.45563	1086	4	-0.14079	8	0.66441	1624	3	0.15784
FOXM1	7	0.46911	1175	2	-0.16375	7	0.47603	1208	3	-0.16375
FOXN1	8	0.48568	1160	4	-0.12036	8	0.62501	1537	3	0.068504
FOXN2	8	0.52468	1256	4	-0.2807	8	0.91403	2286	1	-0.2029
FOXN3	8	0.58531	1399	3	0.59998	8	0.20669	538	4	0.49491
FOXN4	8	0.66467	1588	3	0.13815	8	0.89775	2236	2	-0.17296
FOXO1	8	0.96219	2435	1	-0.1078	8	0.73823	1823	1	-0.19094
FOXO3	8	0.43118	1040	4	-0.34797	8	0.19127	503	5	0.37044
FOXO4	8	0.94118	2357	1	0.53192	8	0.0066129	33	7	0.70066
FOXP1	8	0.26458	639	4	-0.28806	8	0.88295	2200	1	-0.056548
FOXP2	8	0.2307	562	4	-0.47498	8	0.079628	224	6	0.55635
FOXP3	8	0.9631	2438	1	0.25941	8	0.10309	279	4	0.22588
FOXP4	8	0.68648	1649	2	-0.052509	8	0.1607	429	3	0.18058
FOXQ1	8	0.55607	1330	3	0.14538	8	0.53065	1282	3	0.025321
FOXR1	8	0.07172	201	4	-0.0062966	8	0.64036	1563	2	-0.14051
FOXR2	8	0.95821	2422	1	0.50927	8	0.79179	1958	1	-0.050607
FOXS1	7	0.65962	1587	3	-0.41639	7	0.49811	1262	2	0.057144
FUBP1	7	0.92657	2336	1	0.31959	7	0.39362	996	2	-0.23659
FXR1	8	0.89494	2193	1	0.38247	8	0.081892	231	6	0.64972
FXR2	8	0.29526	698	4	-0.28242	8	0.78191	1924	2	-0.24089
G2E3	8	0.32032	750	4	-0.55593	8	0.808	2011	2	-0.75236
GABPA	6	0.17729	474	2	-0.029912	6	0.0587	180	2	-0.62219
GABPB1	5	0.31687	865	3	-0.46765	5	0.20372	621	1	-0.0033021
GADD45A	8	0.66211	1581	3	-0.049937	8	0.4184	1038	3	0.017095
GADD45B	8	0.57474	1372	2	0.49794	8	0.35431	893	4	0.13963
GADD45G	8	0.74902	1804	3	0.30234	8	0.41064	1017	4	0.44346
GATA1	8	0.9965	2549	0	0.69542	8	0.7847	1935	2	-0.060197
GATA2	7	0.93832	2371	1	0.6471	7	0.014435	61	6	0.70369
GATA3	8	0.92482	2298	1	-0.14819	8	0.74679	1843	3	0.072088
GATA4	8	0.030208	107	4	-0.63362	8	0.60439	1484	1	-0.48876
GATA5	8	0.25344	615	5	-0.31272	8	0.19604	512	5	0.40881
GATA6	8	0.27216	648	3	0.18889	8	0.74707	1845	3	-0.05241
GATAD1	7	0.0011825	26	6	-0.69452	6	0.53899	1399	1	-0.55235
GATAD2A	8	0.43381	1044	3	0.067634	8	0.68775	1690	2	-0.24354
GATAD2B	8	0.90488	2215	1	0.21703	8	0.1387	369	4	0.26223
GBX1	7	0.65212	1567	3	-0.013815	7	0.85468	2151	2	-0.27038
GBX2	8	0.68464	1645	2	-0.032685	8	0.65174	1594	3	0.0704
GCM1	8	0.5453	1305	2	-0.18189	8	0.73405	1808	2	-0.61952
GCM2	6	0.99528	2545	0	0.40648	6	0.59479	1536	2	0.15043
GFI1	8	0.7438	1789	2	-0.017351	8	0.80209	1996	2	-0.29792
GFI1B	8	0.71591	1724	3	0.30298	8	0.79534	1970	2	-0.12289
GLI1	8	0.63972	1519	2	-0.060862	8	0.92269	2315	1	-0.056224
GLI2	8	0.62973	1497	3	-0.16355	8	0.89389	2226	2	-0.48147
GLI3	8	0.92203	2290	1	0.32151	8	0.40068	999	4	0.26805
GLI4	8	0.45003	1074	2	-0.14349	8	0.040171	123	3	-0.094471
GLIS1	8	0.77656	1862	2	0.21323	8	0.48275	1182	4	0.21446
GLIS2	8	0.50224	1205	3	-0.13809	8	0.51262	1241	3	-0.68702
GLIS3	7	0.41037	1004	3	0.10728	7	0.6792	1676	2	-0.28115
GLYR1	8	0.86163	2113	1	0.76715	8	0.61401	1509	3	-0.15207
GMEB1	8	0.99995	2557	0	1.3443	8	0.11228	302	4	0.43418
GMEB2	8	0.76904	1843	1	0.52854	8	0.10531	286	4	0.36309
GRHL1	8	0.35479	836	3	-0.25047	8	0.98882	2517	0	-0.29631
GRHL2	8	0.0050144	40	6	-0.82787	8	0.95361	2411	1	-0.76684
GRHL3	8	0.2671	643	4	-0.26129	7	0.3424	895	3	-0.24249
GSC	8	0.68873	1655	2	0.41185	8	0.52035	1255	4	0.099405
GSC2	6	0.64366	1648	2	-0.21098	6	0.38079	1027	2	-0.087602
GSE1	8	0.83392	2036	1	0.35935	8	0.27768	706	4	0.29483
GSG2	8	0.91104	2250	1	0.34815	8	0.25801	656	5	0.38082
GSX1	8	0.32782	768	4	-0.14972	8	0.53615	1294	1	0.08268
GSX2	8	0.29144	690	4	-0.44452	8	0.64561	1582	3	0.17128
GTF2A1	7	0.27378	689	4	-0.47112	7	0.36925	947	1	-0.47849
GTF2A1L	8	0.30641	719	2	0.2451	8	0.50486	1226	4	0.077596
GTF2A2	6	0.2936	741	1	0.09747	6	0.0098836	46	2	0.14333
GTF2B	5	0.85074	2246	1	0.17253	6	0.069696	220	3	1.5467
GTF2E1	6	0.20322	542	1	0.25661	7	0.16301	439	4	0.36
GTF2E2	5	0.9442	2392	0	1.374	6	0.036831	128	4	1.4582
GTF2F1	7	0.30094	739	2	-0.13853	7	0.94134	2389	1	-0.93256
GTF2F2	6	0.025954	106	3	-0.33943	4	0.47576	1419	1	-0.56014
GTF2H1	6	0.99991	2555	0	2.8594	7	0.048768	149	5	1.1584
GTF2H2	7	0.89702	2266	1	0.18616	7	0.67047	1655	2	0.086479
GTF2H3	7	0.084284	249	3	0.35276	6	0.54882	1426	1	-0.24898
GTF2H4	8	0.065434	188	2	0.21043	8	0.27079	687	3	-0.098029
GTF2I	8	0.082597	228	6	-0.46408	8	0.81247	2024	2	-0.90473
GTF2IRD1	7	0.69613	1702	2	0.38937	7	0.78408	2003	2	0.19818
GTF2IRD2	10	0.97487	2463	1	0.45902	10	0.82118	1978	3	-0.25663
GTF2IRD2B	1	0.79829	2169	0	0.34913	1	0.6439	2008	0	-0.12895
GTF3A	7	0.1055	299	3	-0.28588	6	0.13748	407	3	0.54923
GTF3C1	5	0.99629	2547	0	0.56807	5	0.77316	2111	1	-0.26029
GTF3C2	6	0.0040157	38	4	-4.2567	5	0.97906	2492	0	-7.1008
GTF3C3	7	0.0043796	39	3	-0.43058	5	0.0023824	20	4	1.962
GTF3C4	7	0.67923	1641	2	0.00808	7	0.53241	1356	3	-0.22233
GTF3C5	5	0.31777	867	1	0.34607	5	0.11495	357	2	0.34607
GTPBP1	8	0.52382	1252	1	0.089766	8	0.20376	532	3	-0.018482
GZF1	8	0.73029	1755	3	-0.14157	8	0.73234	1803	3	0.066159
H2AFZ	8	0.86799	2125	1	0.73225	8	0.37487	936	3	0.29892
HAND1	8	0.21278	509	5	-0.41098	8	0.24697	632	4	0.25331
HAND2	8	0.95136	2404	1	0.105	8	0.13417	353	4	0.30794
HAT1	8	0.14001	362	4	-0.40547	8	0.0099029	43	7	0.84486
HBP1	8	0.89037	2182	2	0.027252	8	0.23194	592	5	0.22256
HCFC1	5	0.50318	1378	2	0.30993	6	0.16892	493	2	0.053858
HCFC2	8	0.26404	637	3	0.19305	8	0.96227	2441	1	-0.55764
HDAC1	8	0.00029997	17	7	-1.1204	8	0.94884	2394	1	-0.79969
HDAC10	8	0.10647	282	5	-0.58236	8	0.64253	1570	2	0.11505
HDAC11	7	0.48069	1211	2	0.21148	7	0.37241	953	4	0.20026
HDAC2	8	0.018337	78	6	-0.88636	8	0.27768	705	1	-0.091383
HDAC3	5	0.60891	1624	2	0.089531	6	0.19592	558	2	0.17276
HDAC4	8	0.66612	1592	2	0.32394	8	0.57856	1421	2	-0.15687
HDAC5	8	0.6747	1618	3	0.068452	8	0.73192	1801	2	-0.27351
HDAC6	8	0.17299	433	5	-0.40043	8	0.88741	2211	2	-0.4328
HDAC7	8	0.8409	2050	1	0.39398	8	0.60932	1495	2	-1.4093
HDAC8	8	0.89918	2206	2	0.19563	8	0.10376	281	4	0.30341
HDAC9	8	0.60848	1445	2	0.37747	8	0.19299	507	3	-0.14958
HDGF	8	0.14802	380	5	-0.55823	7	0.17577	471	3	-0.53929
HDGFL1	7	0.34291	832	4	-0.37018	7	0.66846	1652	3	-0.30216
HDX	8	0.57972	1386	2	0.030436	8	0.9036	2251	2	-0.30351
HELLS	8	0.17595	439	4	-0.23824	8	0.81027	2020	2	-0.34829
HELT	8	0.82745	2022	1	0.10489	8	0.96451	2448	1	0.03891
HES1	8	0.90661	2223	1	0.7022	8	0.090009	243	6	0.50657
HES2	8	0.85456	2093	2	0.25793	8	0.29786	750	4	0.20366
HES3	8	0.55716	1332	3	0.40652	8	0.75063	1852	2	-0.18747
HES4	8	0.53457	1278	3	0.21523	8	0.65229	1595	3	-0.26941
HES5	8	0.4834	1156	3	-0.026133	8	0.82826	2079	2	-0.12994
HES6	8	0.28096	664	4	-0.18077	8	0.93223	2346	1	-0.58595
HES7	8	0.98219	2501	0	0.36802	8	0.21314	548	5	0.33203
HESX1	8	0.81872	1992	1	0.30049	8	0.65828	1611	3	0.18728
HEXIM1	8	0.2258	545	3	-0.051655	8	0.88871	2214	2	-0.52932
HEY1	8	0.96091	2428	1	0.17687	8	0.39644	990	3	0.10772
HEY2	8	0.1967	473	3	0.19105	8	0.64062	1565	3	0.02151
HEYL	8	0.2103	504	5	-0.29368	7	0.87533	2206	1	-0.4183
HHEX	8	0.46372	1106	3	0.47883	8	0.92576	2325	1	-0.53143
HIC1	8	0.93661	2344	1	0.13611	8	0.16618	441	4	0.36769
HIC2	8	0.42407	1025	1	0.41646	7	0.83125	2108	2	0.17484
HIF1A	8	0.02393	92	6	-0.63997	8	0.36162	910	3	-0.30125
HIF1AN	8	0.64597	1535	3	-0.13609	8	0.82025	2054	2	-0.38947
HIF3A	7	0.10804	307	5	-0.81003	8	0.20108	524	4	0.19627
HINFP	5	0.08221	269	2	-0.29005	4	0.10937	388	3	0.67097
HIRA	6	0.019912	89	4	-1.5108	6	0.13067	390	3	-0.88885
HIRIP3	8	0.59993	1428	3	0.01345	8	0.84783	2118	1	-0.18957
HIST1H4L	8	0.20223	487	3	0.21824	8	0.6448	1577	2	-0.23412
HIVEP1	8	0.57583	1376	3	-0.19761	8	0.92838	2337	1	0.027898
HIVEP2	8	0.36544	868	3	0.15276	8	0.099201	267	4	0.059065
HIVEP3	8	0.44521	1067	2	0.59716	8	0.061088	170	3	0.19539
HJURP	7	0.8082	2004	2	0.30306	7	0.38828	982	2	-0.099131
HKR1	8	0.29751	704	2	0.27425	8	0.64141	1568	1	0.080463
HLCS	8	0.016827	75	4	-0.51673	7	0.629	1566	2	0.012058
HLF	8	0.44699	1068	3	0.097581	8	0.50678	1230	2	-0.4181
HLTF	8	0.81414	1974	1	-0.080217	8	0.14606	389	4	0.31682
HLX	8	0.29426	695	3	-0.023768	7	0.55121	1411	3	0.17864
HMBOX1	8	0.50825	1223	1	0.19401	8	0.68506	1682	1	-0.45317
HMG20A	8	0.21112	506	5	-0.55832	8	0.42949	1065	3	-0.039709
HMG20B	7	0.74143	1848	2	0.23611	7	0.092285	270	3	0.039086
HMGA1	8	0.11708	312	4	-0.47428	8	0.32999	825	1	-0.73589
HMGA2	8	0.54422	1302	2	0.36164	8	0.034946	106	4	0.36164
HMGB1	5	0.973	2471	0	1.9461	6	0.024112	91	3	0.33375
HMGB2	8	0.93475	2328	1	-0.013144	8	0.54724	1323	3	0.014859
HMGB3	6	0.8183	2085	1	0.57518	7	0.0022043	16	4	0.74254
HMGN1	8	0.098091	261	5	-0.46401	8	0.79572	1972	2	-0.33417
HMGN2	7	0.68603	1671	2	0.28251	7	0.14603	397	4	0.38016
HMGN3	7	0.58708	1434	3	-0.28794	7	0.62608	1559	2	-0.029584
HMGN4	8	0.44226	1058	4	-0.12544	8	0.92161	2313	1	-0.12544
HMGN5	8	0.78076	1878	2	0.20138	8	0.10832	292	4	0.33411
HMGXB3	7	0.73492	1838	2	0.36348	7	0.075095	233	4	0.24997
HMGXB4	8	0.39323	946	4	-0.34448	8	0.22901	584	2	-0.31559
HMX1	8	0.97957	2494	0	0.13951	8	0.38658	968	4	0.21924
HMX2	8	0.60838	1444	3	-0.2043	8	0.4522	1114	4	0.13162
HMX3	8	0.82621	2019	2	0.099968	8	0.76135	1877	2	0.014866
HN1	8	0.46332	1104	4	-0.37447	8	0.71782	1768	1	-0.42549
HN1L	8	0.69634	1678	2	-0.0069613	8	0.58763	1443	2	-0.097123
HNF1A	8	0.76353	1831	3	-0.20578	8	0.96152	2435	1	-0.34688
HNF1B	7	0.53286	1334	2	0.28317	7	0.91137	2327	1	-0.17217
HNF4A	8	0.10723	287	4	-0.19972	8	0.4154	1030	4	0.22493
HNF4G	8	0.38882	936	4	-0.37795	8	0.77157	1901	3	0.046367
HOMEZ	7	0.7638	1900	1	0.21898	7	0.96542	2446	0	-0.45255
HOPX	8	0.84966	2082	1	0.25249	8	0.74173	1832	3	0.059076
HOXA1	8	0.73441	1766	3	0.080707	8	0.20728	539	3	-0.047321
HOXA10	8	0.099232	263	3	0.002309	7	0.37645	959	4	0.25479
HOXA11	6	0.30792	779	3	-0.034793	6	0.63747	1656	1	-0.24823
HOXA13	8	0.28782	677	3	0.23649	8	0.52115	1258	1	-0.39624
HOXA2	6	0.89474	2293	1	0.029522	6	0.92194	2363	1	-0.017433
HOXA3	7	0.91241	2301	1	0.12598	7	0.43611	1092	3	0.12598
HOXA4	8	0.63072	1499	3	-0.10013	8	0.41099	1019	2	-0.10494
HOXA5	8	0.053416	162	4	-0.1102	8	0.70022	1723	2	-0.81424
HOXA6	8	0.64626	1537	2	-0.099268	8	0.5851	1440	2	-0.039934
HOXA7	8	0.24082	589	4	-0.33389	8	0.90561	2257	2	-0.088989
HOXA9	7	0.63537	1533	2	0.22991	7	0.21413	573	4	0.80197
HOXB1	8	0.37914	910	4	-0.085392	8	0.55064	1332	2	0.026448
HOXB13	8	0.67681	1623	3	0.32698	8	0.28811	730	4	0.1206
HOXB2	7	0.93733	2369	1	0.80003	7	0.15087	412	5	0.87389
HOXB3	8	0.17494	437	3	-0.034022	8	0.28504	723	5	0.21057
HOXB4	8	0.49941	1195	3	-0.36795	8	0.69423	1707	3	-0.26955
HOXB5	8	0.87564	2144	2	-0.033944	8	0.85962	2149	1	-0.10434
HOXB6	8	0.71708	1727	2	0.25761	8	0.6442	1575	3	-0.0047727
HOXB7	6	0.44318	1154	1	-0.056605	7	0.2397	652	2	-0.07784
HOXB8	8	0.66342	1585	3	-0.14233	8	0.13794	368	3	-0.030924
HOXB9	8	0.16437	417	2	-0.071004	8	0.074391	207	1	-0.28456
HOXC10	8	0.40238	971	2	0.3224	8	0.11346	305	4	0.6609
HOXC11	8	0.11202	298	5	-0.35195	8	0.64001	1562	2	-0.29149
HOXC12	8	0.77209	1855	2	0.37188	8	0.52849	1275	4	0.15552
HOXC13	7	0.80616	1997	2	0.19383	7	0.53474	1362	3	0.0049255
HOXC4	8	0.30847	725	2	0.014177	8	0.79104	1956	2	0.020523
HOXC5	7	0.89095	2254	1	0.094472	7	0.42479	1056	3	0.15589
HOXC6	8	0.70832	1701	3	-0.075612	8	0.98151	2498	0	-0.5827
HOXC8	8	0.16617	424	3	-0.15928	7	0.54168	1380	1	-0.16159
HOXC9	8	0.68406	1642	2	-0.1021	8	0.90319	2250	2	-0.004601
HOXD1	8	0.27823	658	2	0.13776	7	0.48447	1227	2	-0.01357
HOXD10	8	0.25287	613	1	0.52734	7	0.071414	218	5	0.96906
HOXD11	8	0.49495	1188	4	-0.4063	8	0.44064	1090	4	0.20352
HOXD12	8	0.78323	1883	2	0.040826	8	0.97806	2485	0	-0.51604
HOXD13	8	0.55865	1335	3	0.58473	8	0.46664	1146	2	-0.15549
HOXD3	8	0.5902	1411	3	-0.17671	8	0.30017	755	2	-0.10704
HOXD4	8	0.50841	1224	3	-0.12114	8	0.83623	2096	2	-0.093656
HOXD8	7	0.30891	753	3	0.17651	7	0.63019	1569	2	0.10712
HOXD9	8	0.22664	549	4	-0.24647	8	0.72626	1790	2	0.078223
HP1BP3	7	0.7299	1823	2	-0.15307	7	0.65121	1614	2	-0.71235
HR	8	0.75418	1814	2	-0.1349	8	0.46415	1138	3	0.035779
HSF1	8	0.66879	1603	2	-0.072636	8	0.95794	2424	1	-0.072636
HSF2	8	0.89477	2192	2	-0.028133	8	0.86637	2164	2	-0.34897
HSF2BP	8	0.026798	100	5	-0.88617	8	0.97326	2473	0	-0.53137
HSF4	8	0.94942	2397	1	0.25201	8	0.7295	1798	3	0.20926
HSFX1	8	0.11103	297	4	-0.16898	8	0.28471	721	4	0.21847
HSFY1	8	0.32408	755	3	0.11048	8	0.54285	1310	4	0.058921
HSPA1A	9	0.53299	1264	4	0.10478	9	0.53139	1270	3	-0.43627
HSPA1B	4	0.8539	2255	0	0.67305	4	0.34567	1068	2	0.16088
HSPBAP1	8	0.65136	1548	3	-0.051096	8	0.73882	1825	2	-0.051096
HUWE1	7	0.34094	828	4	-0.77393	7	0.60243	1522	3	0.016621
ID1	8	0.12138	322	5	-0.42614	8	0.34433	864	4	0.011076
ID2	8	0.62401	1483	3	-0.13461	8	0.92067	2310	1	-0.37618
ID3	8	0.41797	1012	4	-0.0045909	8	0.61044	1500	3	0.19348
ID4	8	0.84872	2076	2	0.15831	8	0.593	1459	3	0.11283
IER2	8	0.3697	882	3	-0.096389	8	0.79008	1952	2	-0.074163
IFT172	8	0.9809	2498	0	1.7681	8	0.52645	1272	3	0.20029
IGHMBP2	7	0.40203	975	4	-0.37439	7	0.62243	1551	3	0.13756
IKBKAP	6	0.46394	1213	2	2.4952	6	0.0027578	19	3	0.46949
IKZF1	8	0.81599	1978	2	0.23007	8	0.46983	1154	4	0.25732
IKZF2	8	0.70307	1693	2	-0.063587	8	0.98528	2508	0	-0.23514
IKZF3	6	0.51263	1314	3	-0.43224	6	0.51625	1349	2	-0.12018
IKZF4	8	0.23471	573	4	-0.28175	8	0.31904	800	4	0.25444
IKZF5	8	0.58827	1407	3	0.13021	8	0.4512	1110	2	-0.60225
ILF2	8	0.47244	1128	2	0.34982	8	0.071914	195	6	0.7522
ILF3	8	0.078362	219	4	-0.40435	8	0.38352	958	3	0.48994
ING1	8	0.4256	1029	3	0.0086922	8	0.88614	2208	2	-0.28638
ING2	8	0.51036	1230	4	0.20198	8	0.13063	344	1	-0.37664
ING3	8	0.88195	2159	1	0.92796	8	0.01838	68	6	0.9026
ING4	8	0.056907	172	6	-0.62869	7	0.51997	1330	3	0.21854
ING5	7	0.0033268	33	5	-0.67263	7	0.99799	2545	0	-0.50686
INO80	8	0.0021075	28	6	-3.5901	7	0.084575	249	3	0.066982
INO80B	8	0.65604	1561	3	-0.057208	8	0.69275	1705	3	0.027533
INO80C	8	0.044371	141	5	-0.51624	8	0.71489	1764	2	-0.34955
INO80D	7	0.66669	1608	3	-0.046727	7	0.54744	1395	2	0.17976
INO80E	8	0.020319	82	2	0.2416	8	0.34551	872	4	0.31672
INSM1	8	0.28465	671	3	0.0054003	8	0.25378	648	4	0.32571
INSM2	8	0.87984	2155	2	0.27975	8	0.77624	1910	3	-0.0028701
INTERGENIC101098	1	0.7003	2029	0	0.39501	1	0.79722	2210	0	-0.63703
INTERGENIC103755	1	0.061823	455	1	-1.1099	1	0.95821	2427	0	-2.6142
INTERGENIC106846	1	0.86666	2264	0	0.71869	1	0.12768	791	1	0.5923
INTERGENIC109494	1	0.81203	2196	0	0.54813	1	0.15596	900	1	0.5607
INTERGENIC112223	1	0.87049	2268	0	0.65028	1	0.52378	1805	0	-0.029614
INTERGENIC114836	1	0.39121	1475	0	-0.1551	1	0.43253	1613	0	0.082046
INTERGENIC117469	1	0.97546	2481	0	7.0335	1	0.47206	1700	0	0.18066
INTERGENIC120340	1	0.32881	1356	1	-0.43146	1	0.84267	2279	0	-0.98883
INTERGENIC12191	1	0.80034	2173	0	0.55543	1	0.043275	381	1	1.17
INTERGENIC122891	1	0.34868	1402	0	-0.42238	1	0.23838	1160	1	0.64721
INTERGENIC125602	1	0.71108	2043	0	0.58681	1	0.5576	1876	0	-0.14575
INTERGENIC128310	1	0.84922	2248	0	0.72588	1	0.65895	2026	0	-0.23065
INTERGENIC130905	1	0.33121	1362	1	-0.41336	1	0.85985	2293	0	-1.053
INTERGENIC133621	1	0.44443	1594	0	-0.10915	1	0.57026	1899	0	-0.10915
INTERGENIC136172	1	0.050467	409	1	-5.6648	1	0.97664	2482	0	-8.5734
INTERGENIC14666	1	0.50087	1717	0	-0.0084632	1	0.50554	1771	0	-0.0084632
INTERGENIC17236	1	0.42276	1540	0	-0.27152	1	0.58303	1917	0	-0.27152
INTERGENIC19822	1	0.90465	2307	0	0.86181	1	0.93599	2384	0	-0.84123
INTERGENIC22544	1	0.80373	2181	0	0.85505	1	0.099678	685	1	1.208
INTERGENIC2261	1	0.034036	316	1	-0.87695	1	0.70223	2090	0	-0.23209
INTERGENIC25153	1	0.25108	1167	1	-0.5309	1	0.67547	2056	0	-0.33466
INTERGENIC27867	1	0.14814	808	1	-0.5946	1	0.88925	2322	0	-0.76836
INTERGENIC30558	1	0.63549	1927	0	0.38345	1	0.12777	794	1	1.0904
INTERGENIC33423	1	0.22629	1085	1	-0.50963	1	0.28255	1281	1	0.36802
INTERGENIC36225	1	0.021495	234	1	-8.5817	1	0.0097249	133	1	7.7335
INTERGENIC39333	1	0.070644	496	1	-1.2414	1	0.85804	2291	0	-0.83611
INTERGENIC42167	1	0.84953	2249	0	0.9729	1	0.3997	1549	0	0.19449
INTERGENIC44800	1	0.71798	2049	0	0.45361	1	0.102	693	1	0.88668
INTERGENIC4649	1	0.29855	1304	1	-0.17119	1	0.87318	2307	0	-0.32813
INTERGENIC47459	1	0.36253	1421	0	-0.50262	1	0.84289	2282	0	-1.7699
INTERGENIC50500	1	0.80014	2172	0	0.5287	1	0.41508	1579	0	0.11628
INTERGENIC53513	1	0.98245	2499	0	7.5411	1	0.0056491	90	1	8.2931
INTERGENIC56092	1	0.90348	2306	0	1.6205	1	0.24536	1178	1	0.69476
INTERGENIC58772	1	0.28949	1283	1	-0.55996	1	0.80061	2215	0	-0.85375
INTERGENIC62489	1	0.10942	672	1	-0.93772	1	0.83644	2274	0	-0.80691
INTERGENIC65279	1	0.89391	2296	0	1.1784	1	0.19174	1014	1	0.68418
INTERGENIC67893	1	0.45871	1627	0	-0.077957	1	0.74798	2143	0	-0.36801
INTERGENIC70589	1	0.74313	2091	0	0.36702	1	0.24996	1194	1	0.36702
INTERGENIC7310	1	0.13172	747	1	-1.4974	1	0.84106	2276	0	-1.3604
INTERGENIC73420	1	0.26727	1227	1	-0.46701	1	0.9009	2340	0	-0.9764
INTERGENIC76054	1	0.29644	1296	1	-0.76315	1	0.49401	1746	0	0.019982
INTERGENIC79123	1	0.79667	2166	0	0.93062	1	0.061146	483	1	1.4547
INTERGENIC81774	1	0.69374	2020	0	0.3868	1	0.55603	1873	0	-0.1052
INTERGENIC84633	1	0.036134	332	1	-2.4075	1	0.18494	1000	1	1.0331
INTERGENIC87504	1	0.96684	2450	0	2.2611	1	0.18737	1004	1	0.53384
INTERGENIC90010	1	0.43187	1563	0	-0.19132	1	0.36	1473	0	0.3099
INTERGENIC92923	1	0.33585	1375	1	-0.58148	1	0.63041	1982	0	-0.42213
INTERGENIC95689	1	0.26298	1210	1	-0.44103	1	0.86068	2294	0	-0.71454
INTERGENIC98529	1	0.50892	1732	0	0.026583	1	0.49435	1748	0	0.026583
INTERGENIC9892	1	0.12337	722	1	-1.7114	1	0.41541	1580	0	0.33276
INTS12	8	0.00018385	14	6	-2.1763	7	0.99091	2525	0	-1.2798
INTS4	8	0.174	435	3	0.95998	8	0.0089972	41	4	0.12649
IRF1	8	0.37297	892	3	-0.27034	8	0.82889	2081	2	-0.24091
IRF2	8	0.91952	2280	1	0.40812	8	0.32317	811	4	0.023172
IRF3	8	0.7026	1689	2	0.088769	8	0.35305	890	4	0.085897
IRF4	8	0.69145	1661	3	-0.17446	8	0.59431	1464	1	-0.061777
IRF5	8	0.95731	2418	1	0.64682	8	0.063081	173	5	0.56495
IRF6	8	0.14426	369	1	0.29011	8	0.23609	609	5	0.26714
IRF7	8	0.83817	2046	2	0.30213	8	0.77684	1912	2	-0.19478
IRF8	8	0.85517	2095	2	-0.0073297	8	0.48085	1177	3	0.12085
IRF9	8	0.91646	2269	1	-0.013221	8	0.83372	2088	2	-0.11057
IRX1	7	0.76087	1891	2	-0.062977	7	0.7256	1841	2	-0.28391
IRX2	8	0.76859	1841	2	0.11598	8	0.43818	1086	4	0.12165
IRX3	8	0.50614	1215	3	0.092871	8	0.25539	654	4	0.21857
IRX4	8	0.22424	537	3	-0.016018	8	0.59341	1460	3	0.087537
IRX5	8	0.65147	1549	3	-0.25757	8	0.34519	869	3	-0.29565
IRX6	6	0.75144	1902	2	0.5535	6	0.4418	1176	1	-0.2003
ISL1	8	0.77249	1856	2	0.19223	8	0.16025	426	4	0.11621
ISL2	8	0.73592	1771	1	0.27571	8	0.073052	199	4	0.36941
ISX	8	0.74929	1805	3	-0.11103	8	0.40914	1012	4	0.23015
ITGB3BP	7	0.20953	529	1	1.2115	7	0.82723	2101	1	-0.37103
IWS1	8	0.82248	2007	1	0.7093	8	0.10376	282	3	0.052784
JAK2	8	0.72027	1734	3	0.018077	8	0.94013	2370	1	-0.42533
JARID2	7	0.92567	2330	1	-0.11139	7	0.65458	1619	1	-0.15579
JDP2	7	0.59996	1458	3	0.086641	7	0.73769	1884	2	0.043586
JHDM1D	8	0.9114	2252	1	-0.18499	8	0.36343	917	4	-0.018233
JMJD1C	8	0.2598	630	4	-0.27517	8	0.81739	2045	2	-0.39249
JMJD4	8	0.87377	2139	2	0.37295	8	0.33743	846	4	0.25588
JMJD6	8	0.010453	55	7	-0.6739	8	0.91253	2280	1	-0.55939
JMJD7	7	0.8946	2260	1	-0.2371	7	0.99174	2528	0	-0.36543
JMJD7-PLA2G4B	7	0.080847	242	4	-0.25266	6	0.4843	1274	1	-0.2422
JMJD8	8	0.77564	1861	1	0.079249	8	0.33974	856	3	0.071341
JUN	6	0.58571	1463	2	-0.071194	6	0.44376	1181	3	0.20612
JUNB	8	0.81682	1982	2	0.26859	8	0.20894	544	5	0.5084
JUND	8	0.18823	457	5	-0.39277	8	0.97058	2461	0	-0.41252
KANSL1	8	0.63819	1517	3	-0.018937	8	0.045079	137	6	0.62833
KANSL2	8	0.69063	1660	2	-0.10564	8	0.11766	313	5	0.79168
KANSL3	7	0.72899	1820	2	-0.10809	7	0.26508	720	2	-0.10809
KAT2A	7	0.66712	1609	3	-0.379	7	0.47768	1213	1	-0.379
KAT2B	8	0.49081	1178	1	-0.011361	8	0.76227	1880	2	0.069696
KAT5	8	0.77998	1876	1	0.73668	8	0.085004	234	6	1.0632
KAT6A	8	1.9353e-06	2	8	-2.7584	7	0.888	2272	1	0.00029023
KAT6B	7	0.022931	95	5	-1.5843	7	0.91373	2333	1	-1.4749
KAT7	8	0.01524	70	7	-1.3914	8	0.17567	467	2	0.085828
KAT8	5	0.66851	1763	2	-0.29848	5	0.025931	99	3	0.38861
KCNIP3	8	0.43861	1054	2	-0.12352	7	0.90946	2319	1	-0.01396
KDM1A	7	0.063313	192	4	-0.61379	8	0.3388	852	3	-0.10664
KDM1B	8	0.95774	2420	1	0.65692	8	0.012326	50	6	0.7087
KDM2A	8	0.56926	1355	3	0.31786	8	0.82328	2065	2	-0.38762
KDM2B	7	0.1487	391	5	-0.3262	7	0.85063	2141	2	-0.9279
KDM3A	8	0.29681	701	4	-0.24934	8	0.30783	771	3	-0.29858
KDM3B	8	0.36204	858	3	-0.090724	8	0.31561	787	2	0.049951
KDM4A	7	0.22396	584	4	-1.0734	7	0.044634	140	4	0.50245
KDM4B	7	0.053056	174	4	-0.34584	7	0.72042	1824	1	-0.58931
KDM4C	8	0.67878	1628	3	-0.092406	8	0.54384	1313	3	-0.028019
KDM4D	8	0.89204	2188	1	0.14639	8	0.62032	1524	2	-0.4438
KDM4E	8	0.4376	1051	4	-0.35804	8	0.39248	979	3	-0.0053134
KDM5A	8	0.92532	2300	1	0.12195	8	0.44231	1094	4	0.22776
KDM5B	8	0.73417	1764	3	-0.05225	8	0.50167	1220	4	0.21109
KDM5C	8	1	2558	0	0.92129	8	0.00012967	4	7	0.9343
KDM5D	8	0.40739	988	3	-0.19419	8	0.79157	1957	1	-0.2477
KDM6A	8	0.69407	1669	2	-0.081377	8	0.85747	2142	1	-0.18609
KDM6B	7	0.90575	2283	1	0.15937	7	0.91326	2332	1	-0.26836
KDM8	7	0.92302	2322	1	0.98314	7	0.13	358	5	0.36982
KEAP1	8	0.016262	74	5	-1.2825	8	0.78866	1947	1	-1.0086
KIAA0040	8	0.99396	2541	0	0.21171	8	0.32195	807	4	0.2965
KIAA2018	8	0.2891	680	4	-0.45119	8	0.2428	622	4	-0.05369
KIAA2026	8	0.89191	2187	1	0.46288	8	0.2843	718	4	0.09578
KLF1	8	0.86215	2114	2	0.34815	8	0.093701	253	5	0.59364
KLF10	8	0.87368	2138	1	0.30853	8	0.7784	1916	2	0.26016
KLF11	8	0.7915	1915	2	0.10241	8	0.80523	2004	2	-0.040841
KLF12	8	0.99764	2551	0	0.4484	8	0.33831	851	4	0.21769
KLF13	8	0.79942	1931	2	0.23357	8	0.69723	1719	2	-0.23163
KLF14	8	0.59044	1412	3	-0.077901	8	0.98548	2510	0	-0.36947
KLF15	7	0.089033	260	5	-0.49951	8	0.10657	289	4	-0.1592
KLF16	8	0.74084	1780	2	0.51049	8	0.049259	142	4	0.42978
KLF17	8	0.37701	903	3	0.14289	7	0.81097	2072	2	0.10962
KLF2	7	0.96097	2425	0	0.2324	7	0.84127	2126	2	0.098124
KLF3	8	0.81982	1996	2	0.77854	8	0.051102	148	5	0.70783
KLF4	8	0.95679	2415	1	0.64998	8	0.068891	189	6	0.27464
KLF5	8	0.0029126	30	6	-1.3672	8	0.90361	2252	1	-0.66058
KLF6	8	0.98556	2513	0	0.16415	8	0.35091	888	4	0.19892
KLF7	7	0.13699	365	4	-0.41396	7	0.56081	1435	1	-0.65178
KLF8	8	0.54305	1297	2	0.36328	8	0.076675	214	6	0.67576
KLF9	8	0.44821	1070	4	-0.16377	8	0.5914	1457	3	-0.10741
KLHL21	7	0.85271	2101	2	-0.14795	7	0.46759	1184	2	-0.11677
KLHL5	8	0.69333	1664	3	0.11135	8	0.41664	1033	3	-0.027758
KMT2A	7	0.00028836	16	4	-0.5039	7	0.00083411	9	3	0.078442
KMT2B	8	0.83822	2047	2	0.68194	8	0.012125	49	5	0.8498
KMT2C	8	0.87749	2147	1	0.021392	8	0.36323	916	4	0.33976
KMT2D	8	0.023717	91	6	-1.0376	8	0.90208	2249	1	-0.33596
KMT2E	8	0.48957	1171	2	0.52287	8	0.52082	1256	3	0.21204
L3MBTL1	8	0.81621	1980	2	-0.24027	8	0.88436	2205	1	-0.42635
L3MBTL2	7	0.48263	1220	2	0.088132	7	0.82383	2095	2	-0.67828
L3MBTL3	8	0.086026	236	4	-0.48792	8	0.97631	2483	0	-0.70085
L3MBTL4	8	0.31549	740	3	0.088167	8	0.26459	676	5	0.24932
LARP1	8	0.011474	58	7	-0.98726	8	0.40265	1001	3	-0.34542
LAS1L	7	0.51579	1299	3	-0.52105	7	0.5539	1418	3	0.089694
LBR	8	0.32557	762	3	0.021847	8	0.56113	1360	2	-0.36538
LBX1	8	0.93957	2353	1	0.3706	8	0.53776	1298	3	0.14333
LBX2	7	0.94179	2381	1	0.29654	7	0.61489	1546	2	0.23392
LCOR	8	0.081877	227	6	-0.85798	8	0.36547	922	3	-0.66953
LCORL	8	0.69595	1677	1	0.018608	8	0.591	1455	2	-0.00027318
LDB1	7	0.82454	2037	1	0.87148	7	0.0053627	31	5	1.1098
LDB2	8	0.98388	2510	0	0.18506	8	0.57568	1413	3	0.048947
LDOC1	8	0.46904	1120	4	-0.25242	8	0.99545	2542	0	-0.30218
LEF1	7	0.21489	555	4	-0.31441	7	0.70826	1777	1	-1.1267
LEO1	7	0.053966	178	5	-0.88708	7	0.41894	1043	3	-0.51527
LEUTX	8	0.83363	2035	2	0.11976	8	0.52267	1261	3	0.02507
LHX1	8	0.94271	2366	1	-0.049847	8	0.99892	2550	0	-0.32796
LHX2	8	0.58626	1403	2	0.32309	8	0.34534	871	4	0.24668
LHX3	8	0.9458	2380	1	0.38701	8	0.19873	522	5	0.35543
LHX4	8	0.34597	813	2	0.16693	8	0.08015	226	2	0.067083
LHX5	8	0.76896	1842	2	-0.072988	8	0.012767	51	3	-0.10994
LHX6	8	0.47171	1126	4	-0.3315	8	0.81426	2029	1	-0.29942
LHX8	8	0.38598	926	4	-0.35162	8	0.85616	2138	2	-0.079901
LHX9	8	0.56829	1353	3	-0.026417	8	0.4258	1052	4	0.41884
LIMA1	8	0.13661	354	5	-0.636	8	0.48919	1196	4	0.070104
LIN28A	8	0.41692	1011	3	0.22904	8	0.30458	763	3	-0.27197
LIN28B	8	0.14979	386	2	0.22313	7	0.16824	455	4	0.50567
LITAF	8	0.092734	250	6	-0.51215	8	0.8277	2077	2	0.23965
LMO1	8	0.42295	1022	3	-0.17424	8	0.57249	1397	2	0.099528
LMO2	8	0.8206	2000	2	0.45401	8	0.46954	1152	4	0.24443
LMO3	8	0.96711	2456	0	0.36216	8	0.53853	1302	2	0.0040777
LMO4	8	0.076671	213	6	-0.57806	8	0.9253	2323	1	-0.79614
LMO7	7	0.2547	652	2	0.28518	7	0.30274	801	4	0.63728
LMX1A	8	0.9097	2240	1	0.27459	8	0.94913	2397	1	0.017258
LMX1B	7	0.60928	1477	1	0.73487	7	0.30637	809	3	0.30053
LRRC14	8	0.77541	1860	2	-0.22825	8	0.26304	668	5	0.35458
LRWD1	8	0.93947	2352	1	0.49731	8	0.26424	675	4	0.16059
LSR	7	0.34231	831	3	0.38437	7	0.21079	566	3	0.57259
LTN1	8	0.91882	2277	1	0.073253	8	0.57897	1423	3	0.2255
LYL1	8	0.20973	502	5	-0.40078	8	0.58272	1431	3	0.27222
LZTR1	8	0.0091675	52	7	-0.96209	8	0.96076	2431	1	-0.46605
LZTS1	8	0.45454	1080	2	0.42173	8	0.31673	789	2	-0.18254
MAF	8	0.37153	887	4	-0.43364	8	0.48423	1186	4	0.33906
MAFA	8	0.62686	1491	2	0.20491	8	0.9057	2259	1	-0.45528
MAFB	8	0.8762	2145	1	0.27585	8	0.56939	1383	3	0.060077
MAFF	8	0.18761	456	3	0.13464	8	0.46978	1153	1	-0.42615
MAFG	7	0.31006	754	4	-0.27028	6	0.83459	2174	1	-0.56262
MAFK	8	0.12825	339	3	0.16631	8	0.26508	677	3	-0.27008
MAML3	8	0.4371	1050	4	-0.39686	8	0.97041	2459	0	-0.42494
MAMLD1	8	0.5404	1292	3	0.026852	8	0.68445	1680	2	-0.20239
MANSC1	8	0.99994	2556	0	1.0484	8	0.023903	82	6	0.7214
MAP3K7	8	0.3687	879	2	0.010762	8	0.25242	643	3	-0.12755
MAPK8IP1	8	0.24697	601	4	-0.45848	8	0.031687	98	5	0.58936
MAPKAPK3	8	0.0044609	37	6	-0.74708	8	0.91753	2298	1	-0.29332
Mar5	8	0.12014	319	4	0.077195	8	0.37158	930	4	0.16407
MASTL	5	0.16002	453	2	1.286	5	0.36528	1022	1	-0.96278
MAX	8	0.91758	2272	1	0.35917	8	0.31715	792	2	0.23243
MAZ	8	0.092111	247	5	-0.45969	8	0.8532	2133	2	-0.22672
MBD1	8	0.15733	403	3	0.021958	8	0.77694	1913	1	-1.073
MBD2	8	0.62558	1487	3	-0.24295	8	0.47484	1167	3	0.013072
MBD3	8	0.96781	2458	0	-0.025225	8	0.96124	2433	1	-0.13469
MBD4	8	0.4318	1042	2	0.12018	8	0.77505	1906	1	-0.20129
MBD5	8	0.50639	1217	2	-0.088622	8	0.85842	2144	2	-0.010681
MBD6	6	0.3384	876	2	-0.24439	5	0.54508	1516	2	0.19348
MBIP	8	0.81604	1979	2	0.044621	8	0.71313	1761	3	0.14048
MBNL2	8	0.84597	2062	2	-0.076573	8	0.15406	408	3	0.087187
MBTD1	8	0.96557	2448	1	0.34557	8	0.056009	161	5	0.8368
MCRS1	6	0.73597	1875	1	0.17565	7	0.13873	382	4	0.65428
MDC1	8	0.67534	1620	2	1.0926	8	0.24453	626	5	0.59109
MDM2	8	0.52604	1259	4	-0.36581	8	0.088511	238	5	0.59454
MDM4	7	0.56359	1392	3	0.08933	7	0.61612	1547	2	-0.074448
MEAF6	7	0.24544	636	4	-0.63921	6	0.44352	1180	3	0.30906
MECOM	7	0.69078	1687	1	0.65121	7	0.032194	103	6	0.3976
MECP2	8	0.39809	960	4	0.090823	8	0.31209	781	3	-0.31891
MED1	7	0.071968	222	5	-1.0458	7	0.99976	2555	0	-4.2106
MED12	8	0.003888	34	6	-1.5454	8	0.98335	2503	0	-1.1273
MED14	7	0.013824	73	5	-1.1491	7	0.84535	2131	1	-0.88841
MED15	8	0.92472	2297	1	-0.36486	8	0.8623	2157	2	-0.32018
MED16	8	0.74253	1786	2	0.18566	8	0.6721	1649	1	0.18566
MED17	8	0.46004	1097	3	-0.3266	7	0.2668	729	2	-0.16446
MED21	8	0.33165	775	1	0.29625	8	0.39291	981	4	0.26774
MED23	8	0.37569	895	3	-0.29514	8	0.42989	1066	4	0.24143
MED24	8	0.53494	1280	3	-0.0094597	8	0.18979	500	5	0.39492
MED26	8	0.0084669	50	6	-1.3712	8	0.57026	1385	3	-1.2275
MED27	6	0.18514	492	3	-1.03	6	0.59533	1538	2	-1.0907
MED6	8	0.162	414	5	-0.61264	8	0.93586	2354	1	-0.55435
MED7	6	0.81561	2063	1	1.2532	7	0.20377	547	4	0.72106
MEF2A	8	0.96241	2436	1	0.41597	8	0.15353	406	5	0.37797
MEF2B	7	0.3197	777	4	-0.50638	7	0.5032	1277	2	-0.16548
MEF2C	8	0.22369	535	5	-0.5321	8	0.66947	1641	3	-0.24799
MEF2D	8	0.62064	1473	2	0.21494	8	0.041363	125	5	0.83493
MEFV	8	0.41124	998	3	0.35552	8	0.34522	870	4	0.28689
MEIS1	8	0.14307	366	4	-0.28827	8	0.35278	889	3	-0.19162
MEIS2	8	0.6934	1666	2	0.1294	8	0.86957	2171	2	-0.024296
MEIS3	7	0.60123	1460	1	0.16246	7	0.14806	403	5	0.37101
MEN1	7	0.011231	65	5	-2.018	7	0.3148	826	1	-0.072186
MEOX1	7	0.45833	1138	3	0.066382	8	0.23744	611	5	0.35161
MEOX2	8	0.50369	1208	4	-0.18353	8	0.9222	2314	1	-0.22032
MESP1	8	0.22695	551	4	-0.24905	8	0.82975	2083	2	-0.21267
MESP2	8	0.18125	447	3	-0.037944	7	0.061181	181	4	0.42912
METTL3	7	0.069963	215	5	-0.60526	7	0.67288	1661	1	-1.0587
MFSD3	8	0.84743	2073	2	0.14845	8	0.66804	1634	3	0.18061
MGA	8	0.042915	137	5	-0.74172	8	0.97567	2480	0	-0.74297
MGAT5	8	0.98646	2514	0	0.81431	8	0.16977	454	4	0.61353
MGEA5	8	0.036138	120	6	-0.92119	8	0.90874	2268	2	-0.13801
MICALL1	8	0.43131	1041	4	-0.40555	8	0.50373	1221	4	0.24321
MID1	8	0.85408	2092	2	0.19171	8	0.33826	849	3	-0.096316
MIER1	8	0.37089	883	2	-0.0028991	8	0.87221	2181	2	-0.37477
MIER2	8	0.73117	1760	2	-0.10749	8	0.41528	1029	3	-0.10506
MIER3	8	0.30908	726	3	-0.14089	8	0.85476	2136	1	-0.25044
MINA	7	0.36623	893	2	0.4185	7	0.16209	438	2	-0.10352
MIS18BP1	7	0.50128	1272	3	-0.26583	7	0.41886	1042	3	0.63651
MITF	8	0.96914	2462	0	0.20747	8	0.35658	897	4	0.28953
MIXL1	8	0.65052	1546	3	-0.030584	8	0.70592	1736	2	0.043127
MKX	8	0.5491	1312	3	0.22195	8	0.37449	935	4	0.24876
MLLT1	8	0.0043718	36	7	-0.98579	8	0.98909	2518	0	-1.0457
MLLT10	8	0.050204	152	5	-0.3339	8	0.90713	2262	2	-0.14112
MLLT3	8	0.81859	1989	2	-0.066423	8	0.26188	666	4	0.36224
MLLT4	7	0.29539	728	3	-0.19436	6	0.74349	1944	2	-0.20871
MLLT6	7	0.30523	745	3	-0.22361	6	0.27706	754	3	0.22831
MLX	8	0.73057	1758	1	0.062748	8	0.72719	1794	3	0.067897
MLXIP	7	0.77549	1923	1	0.23175	7	0.19157	518	4	0.33702
MLXIPL	8	0.46799	1117	3	-0.1414	8	0.67334	1650	2	-0.082644
MNAT1	7	0.80555	1994	2	0.092095	7	0.52648	1342	3	0.0079996
MNDA	8	0.68393	1640	3	0.26851	8	0.24169	618	3	-0.25416
MNT	7	0.55049	1364	3	-0.041298	7	0.19579	530	3	0.0018414
MNX1	8	0.037763	126	4	-0.16618	8	0.6697	1642	3	-0.1006
MOCS1	7	0.95448	2413	0	0.82421	7	0.71971	1820	2	0.049761
MORF4L1	8	0.22466	540	4	-0.0095421	8	0.067687	184	5	0.42669
MORF4L2	7	0.92349	2325	1	0.31533	7	0.041619	130	5	0.65397
MOV10	8	0.11663	309	5	-0.6779	8	0.99458	2541	0	-0.83983
MPHOSPH8	8	0.048942	150	3	-0.059578	7	0.83153	2109	2	-0.11595
MRGBP	7	0.071987	223	3	0.58929	6	0.091077	278	4	0.77212
MSC	8	0.27657	655	4	-0.25895	8	0.80544	2006	2	0.11825
MSGN1	8	0.29736	702	4	-0.3289	8	0.16	424	3	-0.097382
MSH6	8	0.37098	884	3	-0.038779	7	0.82773	2103	2	0.070683
MSL1	8	0.98695	2516	0	0.41736	8	0.28199	713	5	0.44475
MSL2	8	0.65875	1569	3	-0.10916	8	0.42372	1049	4	0.30352
MSL3	8	0.40748	989	3	0.44902	8	0.1673	444	2	-0.42545
MSRB2	8	0.099558	264	5	-0.52414	8	0.84017	2105	2	-0.078973
MST1	8	0.71964	1731	3	-0.077828	8	0.89733	2234	2	0.13319
MSX1	8	0.12722	337	4	-0.31548	8	0.82362	2068	1	-0.14141
MSX2	8	0.8421	2053	1	0.18842	8	0.77649	1911	2	-0.29114
MTA1	8	0.27255	649	3	0.12	8	0.55466	1340	2	0.026322
MTA2	8	0.04701	145	6	-1.0651	8	0.79047	1954	1	-1.5337
MTA3	8	0.84503	2057	1	0.042243	8	0.057349	164	5	0.5722
MTF1	8	0.65568	1558	2	-0.18205	8	0.91732	2297	1	-0.27814
MTF2	8	0.25759	627	3	-0.16663	8	0.36375	918	2	-0.042101
MUM1	8	0.49029	1177	3	0.23117	8	0.39873	995	2	-0.17713
MXD1	7	0.99451	2543	0	0.56199	7	0.62335	1554	3	0.090052
MXD3	8	0.55361	1323	3	0.064665	8	0.25054	638	4	0.31349
MXD4	8	0.93645	2341	1	0.54592	8	0.1993	523	5	0.32194
MXI1	7	0.14326	377	5	-0.6604	7	0.91169	2328	1	-0.56405
MYB	8	0.10602	279	4	-0.21644	8	0.98973	2522	0	-0.59906
MYBBP1A	7	0.12747	349	1	0.63818	7	0.31863	838	2	-0.35527
MYBL1	8	0.41196	999	4	-0.14532	8	0.0038493	22	5	0.91678
MYBL2	5	0.67143	1769	1	0.16373	5	0.91897	2360	0	-0.048401
MYC	7	0.11269	315	3	0.31377	7	0.33743	885	3	-0.079664
MYCBP	8	0.28241	668	3	-0.08672	7	0.92778	2362	1	0.081662
MYCN	8	0.3369	787	3	0.057586	8	0.76535	1885	3	-0.21674
MYF5	8	0.20246	488	3	0.30399	8	0.096473	262	5	0.38793
MYF6	7	0.39748	967	1	0.1454	7	0.49728	1259	3	0.48345
MYNN	8	0.64461	1534	3	0.085797	8	0.12561	330	2	-0.28579
MYO1C	8	0.54727	1307	3	0.017729	8	0.12788	336	3	-0.0026065
MYOD1	8	0.78434	1888	2	0.27014	8	0.31755	795	2	0.013974
MYOG	8	0.57133	1361	2	0.5637	8	0.48541	1190	2	0.19002
MYSM1	8	0.43833	1053	4	-0.49282	8	0.64839	1586	3	-0.22222
MYT1	7	0.33939	823	4	-0.25151	7	0.54299	1382	2	-0.25151
MYT1L	7	0.033486	117	4	-0.54574	7	0.97318	2467	0	-0.79744
MZF1	8	0.070187	194	5	-0.70141	8	0.29844	751	4	0.31661
NAA60	8	0.37593	896	4	0.05608	8	0.78432	1933	2	-0.06885
NAB1	8	0.92843	2309	1	0.053026	8	0.62657	1541	1	-0.32377
NAB2	8	0.34233	801	2	0.23112	7	0.64485	1600	3	0.16291
NANOG	8	0.7828	1882	2	0.15653	8	0.55034	1331	3	0.29065
NAP1L1	7	0.10709	306	3	0.0041339	7	0.86884	2183	1	-0.54246
NAP1L2	7	0.9792	2487	0	0.57699	8	0.042687	129	6	0.52942
NAP1L3	8	0.66706	1595	3	-0.026171	8	0.54696	1320	3	-0.0026613
NAP1L4	8	0.23924	586	4	-0.42221	8	0.33263	835	4	0.13058
NAP1L5	8	0.62026	1471	3	-0.28051	8	0.13658	360	3	-0.04777
NASP	6	0.18163	485	3	0.36478	6	0.21597	613	4	0.73061
NAT10	7	0.28569	707	2	-0.18789	6	0.21371	610	3	0.44188
NBN	8	0.13007	345	5	-0.39218	8	0.61046	1501	2	-0.49131
NCALD	8	0.22155	530	4	-0.35461	8	0.94255	2375	1	-0.18586
NCL	8	0.2133	510	4	-0.51773	8	0.38606	966	3	0.14572
NCOA1	8	0.0086372	51	5	-1.0915	7	0.94103	2388	1	-0.29753
NCOA2	8	0.65051	1545	2	0.20238	8	0.66316	1622	3	0.047302
NCOA3	8	0.94162	2360	1	0.68257	8	0.25586	655	4	0.31107
NCOA4	7	0.79387	1963	1	-0.041046	7	0.86034	2162	2	-0.041046
NCOA6	8	0.93511	2331	1	-0.32709	8	0.95778	2423	1	-0.39531
NCOR1	7	0.41163	1008	2	0.39641	6	0.0071896	37	6	0.50437
NCOR2	8	0.44756	1069	3	-0.092633	8	0.36122	905	2	-0.17677
NEK6	8	0.040752	132	5	-0.94571	8	0.6591	1612	3	-0.14766
NEK9	8	0.85275	2089	2	0.37447	8	0.34937	883	4	0.31935
NEUROD1	7	0.85027	2094	1	0.40157	7	0.56812	1450	3	0.40157
NEUROD2	8	0.86617	2119	2	0.46588	8	0.89641	2229	2	-0.32316
NEUROD4	8	0.52759	1260	3	-0.14916	8	0.3085	774	4	0.30767
NEUROD6	8	0.27379	651	5	-0.36596	8	0.48537	1189	4	0.24846
NEUROG1	8	0.87918	2152	1	-0.049539	8	0.41131	1020	2	0.21482
NEUROG2	8	0.81688	1983	2	0.052658	8	0.25397	649	5	0.30195
NEUROG3	8	0.33177	776	4	-0.23984	8	0.9722	2468	0	-0.2931
NFAT5	8	0.2892	682	2	-0.039031	8	0.22111	568	2	-0.23982
NFATC1	8	0.55451	1326	2	-0.054323	8	0.80274	1997	2	0.091436
NFATC2	8	0.8716	2132	2	-0.045115	8	0.99067	2527	0	-0.58297
NFATC3	8	0.7909	1912	2	-0.046245	8	0.5849	1439	2	-0.32342
NFATC4	8	0.3772	906	3	0.099978	8	0.17841	472	4	0.010994
NFE2	8	0.25636	626	5	-0.50068	8	0.76037	1874	3	0.0084366
NFE2L1	8	0.31163	733	3	-0.27448	8	0.86086	2153	1	-0.17659
NFE2L2	8	0.33144	774	4	-0.56345	8	0.68968	1693	2	-1.0793
NFE2L3	8	0.9828	2504	0	0.40468	8	0.33025	828	4	0.276
NFIA	8	0.044193	139	5	-0.60777	8	0.85353	2134	1	-0.19874
NFIB	8	0.01046	56	5	-1.1076	8	0.62263	1529	3	-1.2818
NFIC	8	0.50688	1219	2	-0.17548	8	0.95648	2419	1	-0.18659
NFIL3	8	0.49769	1192	2	0.24109	8	0.69864	1721	2	0.10213
NFIX	8	0.051117	155	4	-0.7408	8	0.34484	868	3	-0.37796
NFKB1	8	0.33632	784	3	-0.22028	7	0.85726	2156	1	0.051288
NFKB2	6	0.77539	1941	2	0.35208	6	0.1595	470	4	0.38105
NFKBIA	8	0.24607	597	2	0.37071	8	0.24608	629	4	0.41831
NFKBIB	8	0.40606	984	3	-0.063282	8	0.35647	896	3	0.066223
NFKBIE	7	0.36966	899	4	-0.35996	7	0.31962	841	2	-0.38704
NFKBIL1	8	0.20932	501	5	-0.42512	8	0.35434	894	3	-0.51687
NFRKB	8	0.34413	807	4	-0.27046	8	0.80917	2014	2	-0.53285
NFX1	8	0.84198	2052	2	0.2012	8	0.76918	1894	3	0.17324
NFXL1	8	0.67328	1612	3	0.064503	8	0.43928	1087	3	0.17125
NFYA	7	0.61454	1490	2	0.043363	7	0.95792	2425	0	-0.44781
NFYB	7	0.17	434	4	-0.82623	7	0.27545	745	3	-0.82623
NFYC	7	0.51206	1294	3	-0.51102	7	0.79678	2031	2	0.32053
NHLH1	8	0.90829	2232	1	0.4644	8	0.016924	63	2	0.18275
NHLH2	8	0.97835	2488	0	0.089076	8	0.22642	574	5	0.29514
NIPBL	6	0.43701	1139	3	0.71831	6	0.45619	1212	3	0.24161
NKRF	7	0.96785	2453	0	2.5189	7	0.040721	126	4	0.2673
NKX1-2	8	0.47219	1127	4	-0.26609	8	0.70633	1738	2	-0.11489
NKX2-1	7	0.81016	2009	2	0.27372	7	0.067451	200	2	-0.021945
NKX2-2	7	0.94649	2396	1	0.12496	8	0.30901	775	4	0.45004
NKX2-3	8	0.017141	76	4	-0.81805	8	0.49758	1215	2	-0.20826
NKX2-4	8	0.73795	1774	1	-0.030529	8	0.53273	1286	3	-0.01479
NKX2-5	8	0.98735	2519	0	0.21511	8	0.5472	1322	4	0.26965
NKX2-8	8	0.52347	1250	1	-0.020099	8	0.38457	961	2	-0.31338
NKX3-1	7	0.35891	874	4	-0.21792	7	0.82663	2099	2	-0.28074
NKX3-2	8	0.88137	2158	2	0.25866	8	0.068446	187	6	0.3989
NKX6-1	7	0.10632	305	2	-0.21069	5	0.75675	2070	1	0.20915
NKX6-2	7	0.5577	1383	3	0.27605	7	0.14564	395	4	0.37974
NKX6-3	8	0.53888	1287	2	-0.013958	8	0.077317	217	5	0.82548
NMI	8	0.32232	751	4	-0.16362	8	0.34672	875	4	0.29651
NOBOX	8	0.21809	521	4	-0.34857	8	0.42533	1051	4	0.27839
NOC2L	7	0.0308	112	3	0.20476	7	0.024727	88	5	1.2989
NOTO	8	0.38038	915	1	-0.076569	8	0.80121	1994	2	-0.42003
NPAS1	8	0.4861	1161	1	0.039116	8	0.36747	925	4	0.31733
NPAS2	8	0.080959	226	6	-0.49256	8	0.41047	1016	4	0.067355
NPAS3	8	0.026941	102	2	0.20555	8	0.94906	2396	1	-0.32886
NPAS4	7	0.35537	864	2	0.18218	7	0.60696	1530	3	-0.01082
NPM1	5	0.22291	646	1	-0.056536	5	0.13	396	2	-0.13903
NPM2	8	0.026914	101	5	-0.71183	8	0.037674	113	6	0.48446
NR0B1	8	0.68575	1647	3	-0.12962	8	0.76986	1895	2	-0.66384
NR0B2	8	0.568	1352	2	0.062553	8	0.43592	1081	4	0.30971
NR1D1	8	0.051988	158	1	0.020915	8	0.78603	1940	2	-0.060683
NR1D2	8	0.46678	1111	4	-0.054752	8	0.4928	1205	3	-0.12304
NR1H2	8	0.90715	2228	1	0.34337	8	0.52333	1264	3	-0.064408
NR1H3	8	0.17291	432	4	-0.52595	8	0.69619	1715	3	0.13938
NR1H4	8	0.79949	1932	2	-0.024947	8	0.76846	1891	3	0.06813
NR1I2	8	0.97496	2480	0	0.12298	8	0.49228	1203	3	0.24774
NR1I3	8	0.69576	1675	3	0.04229	8	0.6924	1704	3	-0.094588
NR2C1	8	0.079121	224	6	-0.44334	8	0.97395	2474	0	-0.56004
NR2C2	8	0.5159	1237	4	-0.060304	8	0.62173	1526	3	-0.19132
NR2E1	7	0.91366	2303	1	0.40646	7	0.75605	1930	1	-0.063415
NR2E3	8	0.66818	1602	3	0.10603	8	0.71138	1757	1	-0.32164
NR2F1	8	0.055007	165	4	0.014835	8	0.9495	2399	1	-0.38524
NR2F2	8	0.65907	1570	3	0.13698	8	0.70327	1730	2	-0.33691
NR2F6	8	0.89617	2198	1	0.41018	8	0.51127	1235	3	0.35161
NR3C1	8	0.33644	785	4	-0.29102	8	0.89694	2231	2	-0.11435
NR3C2	8	0.43505	1046	4	-0.1153	8	0.91322	2283	1	-0.66897
NR4A1	8	0.38796	933	3	-0.22172	8	0.60349	1478	3	-0.16933
NR4A2	7	0.47677	1196	2	-0.050608	7	0.23604	640	2	-0.30031
NR4A3	8	0.71643	1726	3	-0.21193	8	0.58832	1446	2	-0.094516
NR5A1	6	0.65438	1684	1	0.064383	6	0.11008	323	4	0.42156
NR5A2	8	0.2189	522	2	0.28144	8	0.18682	490	3	-0.32801
NR6A1	8	0.68324	1639	3	-0.045511	8	0.8437	2112	2	-0.051333
NRF1	7	0.069649	212	2	0.31741	6	0.13975	417	2	-1.9354
NRIP1	8	0.6952	1674	2	0.26348	8	0.028811	94	5	0.60166
NRL	8	0.57369	1369	1	0.035893	8	0.3233	812	3	0.11804
NSD1	8	0.04158	133	6	-0.68615	8	0.57553	1412	2	-0.30672
NSL1	7	0.345	837	1	0.31335	7	0.014192	60	2	0.0080332
NUFIP2	8	0.5891	1408	1	0.67351	8	0.56698	1378	2	-0.084484
OGT	8	0.20215	486	2	0.35736	8	0.52938	1278	2	0.080419
OIP5	7	0.044537	144	4	-0.64213	7	0.12153	340	3	0.23754
OLIG1	8	0.73994	1778	2	0.32614	8	0.31455	784	4	0.24885
OLIG2	8	0.68181	1632	1	0.29726	8	0.65788	1609	3	0.2029
OLIG3	7	0.65917	1586	2	0.075528	7	0.21718	582	4	0.62153
ONECUT1	8	0.84539	2060	2	-0.27222	8	0.44594	1099	2	-0.36175
ONECUT2	8	0.10003	266	4	-0.30981	8	0.98647	2512	0	-0.88976
ONECUT3	8	0.38507	925	4	-0.36511	8	0.65997	1616	1	-0.22463
OPTN	8	0.24243	592	5	-0.42652	8	0.80101	1992	2	-0.34138
ORC1	5	0.29364	798	3	-0.29705	7	0.0011321	12	4	0.64008
ORC2	8	0.77323	1858	2	0.026222	8	0.3971	993	2	-0.074979
OSR1	8	0.20894	500	3	-0.093092	8	0.48499	1188	4	0.26155
OSR2	8	0.41438	1007	1	0.30156	8	0.67164	1647	3	0.083024
OTP	8	0.48897	1169	3	-0.19275	8	0.76605	1886	2	-0.17962
OTUD7B	7	0.20495	516	1	0.64286	8	0.0070813	34	4	0.30088
OTX1	8	0.8182	1986	2	0.16721	8	0.17148	456	4	0.22757
OTX2	8	0.95094	2400	1	0.5221	8	0.6498	1589	2	0.0088117
OVOL1	7	0.27661	694	3	0.10815	7	0.51007	1299	2	-0.29041
OVOL2	8	0.047413	146	5	-0.58534	8	0.95905	2428	1	-0.022773
OVOL3	7	0.51044	1290	3	-0.20294	7	0.54485	1384	3	-0.047899
PACS2	8	0.23302	566	4	-0.32799	8	0.55443	1339	1	-0.24442
PADI1	8	0.18425	450	3	0.21446	8	0.22928	586	3	0.14525
PADI2	8	0.46617	1110	3	0.058167	8	0.99017	2524	0	-0.34425
PADI3	8	0.77742	1865	2	0.22066	8	0.5376	1297	3	0.12414
PADI4	7	0.81673	2024	1	0.16326	7	0.9716	2460	0	-0.14805
PADI6	8	0.55554	1328	3	-0.14684	8	0.81577	2037	2	-0.20112
PAF1	8	0.28852	679	2	0.69467	8	0.07796	222	4	0.49137
PAGR1	7	0.9626	2431	0	0.13622	7	0.67243	1660	2	-0.059239
PAK2	8	0.033552	114	4	-0.53682	8	0.597	1468	3	-0.14867
PARG	6	0.30125	763	3	0.099725	6	0.12863	384	3	0.5975
PARP1	7	0.62417	1506	2	-0.33487	7	0.84097	2125	2	-0.33487
PARP2	8	0.97442	2477	0	0.22457	8	0.27146	689	5	0.35925
PARP3	6	0.071569	225	2	0.0098935	6	0.90672	2343	1	-0.06031
PARP4	7	0.31373	766	4	-0.37585	7	0.051059	154	4	0.85343
PATZ1	8	0.9785	2489	0	0.08259	8	0.646	1583	2	-0.079021
PAX1	8	0.74693	1799	3	0.15304	8	0.55402	1338	3	-0.098211
PAX2	8	0.38115	919	3	-0.16231	8	0.78978	1951	1	-0.19554
PAX3	8	0.34623	815	1	0.15303	8	0.67147	1646	3	0.1057
PAX4	8	0.93147	2316	1	0.3858	8	0.26253	667	5	0.53252
PAX5	8	0.34894	822	3	-0.087048	8	0.46776	1150	3	-0.087048
PAX6	8	0.042834	136	5	-0.60302	8	0.81696	2042	1	0.073461
PAX7	7	0.93525	2361	1	0.42722	7	0.11428	317	3	0.21042
PAX8	8	0.02501	96	6	-0.92216	8	0.80162	1995	1	-1.8283
PAX9	8	0.30211	709	4	-0.21706	8	0.67853	1663	2	0.0062214
PAXIP1	8	0.99981	2554	0	1.2467	8	0.014404	53	7	0.60496
PBK	8	0.90864	2235	1	0.32061	8	0.10951	296	5	0.36055
PBRM1	7	0.70045	1722	2	-0.14503	7	0.97601	2478	0	-0.28883
PBX1	7	0.33742	818	2	-0.061279	7	0.53643	1366	2	-0.28222
PBX2	7	0.012388	69	5	-0.77546	8	0.053977	155	4	0.78954
PBX3	7	0.40208	976	2	0.097823	7	0.12778	351	5	0.26971
PBX4	8	0.24458	593	5	-0.36144	8	0.92499	2321	1	-0.22277
PCGF1	8	0.29277	692	3	-0.10906	8	0.74844	1849	2	-0.1443
PCGF2	8	0.6358	1509	2	0.18388	8	0.23132	590	5	0.47843
PCGF3	8	0.86932	2128	2	0.0019284	8	0.97919	2491	0	-0.03518
PCGF5	8	0.0764	211	6	-0.50816	8	0.81806	2047	1	-0.58002
PCGF6	8	0.63694	1513	3	-0.14832	8	0.64357	1573	1	-0.42834
PCMT1	8	0.94864	2394	1	0.25132	8	0.38772	971	2	-0.20236
PCNA	7	0.24348	633	4	-0.66099	7	0.68837	1702	2	0.32468
PDLIM5	7	0.61538	1493	3	-0.23163	7	0.69978	1744	2	-0.44631
PDP1	8	0.72848	1750	2	0.28266	8	0.15599	413	4	0.19939
PDS5A	4	0.11041	374	3	-0.74455	4	0.6173	1775	1	-0.71151
PDS5B	8	0.20069	482	5	-0.54149	8	0.84206	2110	2	-0.022578
PDX1	8	0.87261	2135	2	0.2919	8	0.82299	2063	2	0.053652
PEG3	8	0.05234	161	4	-0.45112	8	0.63416	1550	3	-0.18286
PELP1	7	0.40823	995	2	-0.46601	7	0.47299	1201	2	-0.55171
PER1	7	0.74438	1857	1	0.021888	7	0.27355	741	4	0.31239
PER2	8	0.24468	594	5	-0.38538	8	0.68083	1667	3	-0.0039149
PER3	8	0.52518	1258	4	-0.29813	8	0.33144	831	3	-0.14973
PES1	7	0.78059	1934	2	-0.44086	7	0.085902	256	3	-0.020857
PFDN5	8	0.5521	1321	1	-0.12979	8	0.18181	475	4	0.5404
PGR	7	0.72087	1793	2	0.23821	8	0.14079	375	4	0.21305
PHC1	8	0.37787	908	4	-0.39383	8	0.53741	1296	2	-0.83572
PHC2	8	0.79931	1930	2	0.64687	8	0.0045112	26	5	1.0784
PHC3	7	0.21046	532	3	-0.072334	7	0.78453	2005	1	-0.77515
PHF1	8	0.86777	2124	2	-0.045514	8	0.65778	1607	3	0.10767
PHF10	8	0.94646	2384	1	0.74193	8	0.073814	203	6	0.64275
PHF11	8	0.69778	1682	3	0.29844	8	0.70187	1729	3	0.037819
PHF12	7	0.13902	367	3	-0.12089	6	0.66531	1749	2	0.13173
PHF13	7	0.97965	2490	0	0.12051	7	0.17918	476	3	0.31447
PHF14	8	0.02422	94	6	-0.61255	8	0.95683	2421	1	-0.74493
PHF15	8	0.23422	571	3	-0.25569	8	0.72677	1792	3	-0.060472
PHF16	7	0.53947	1341	2	0.022201	7	0.37792	963	4	0.2919
PHF17	7	0.21966	570	2	0.13405	7	0.89888	2299	1	-0.50271
PHF19	8	0.069379	193	6	-0.49481	8	0.81001	2017	1	-0.25287
PHF2	7	0.35497	861	3	-0.438	6	0.30129	814	3	0.40458
PHF20	8	0.85132	2086	2	0.19657	8	0.71881	1772	2	-0.23231
PHF20L1	8	0.96567	2449	1	0.41659	8	0.90559	2256	1	-0.66898
PHF21A	8	0.42235	1021	3	-0.20815	8	0.30973	776	2	0.056537
PHF21B	8	0.91838	2275	1	0.043969	8	0.64303	1571	3	-0.015144
PHF23	7	0.70959	1752	2	0.84467	7	0.54532	1386	2	-0.16481
PHF3	8	0.23335	569	4	-0.30144	8	0.9426	2376	1	-0.91191
PHF5A	6	0.42753	1108	3	-0.38147	6	0.35166	955	2	-0.67367
PHF6	8	2.5159e-05	6	7	-1.4711	8	0.1607	428	1	-1.4268
PHF7	8	0.57741	1380	3	0.26063	8	0.25451	650	3	-0.46913
PHF8	8	0.64316	1530	2	0.55082	8	0.36215	913	4	0.17325
PHIP	8	0.0043641	35	6	-1.6651	8	0.91179	2275	1	-1.3566
PHOX2A	8	0.79003	1910	2	0.20284	8	0.50476	1224	3	-0.077736
PHOX2B	8	0.83544	2039	2	-0.096524	8	0.82358	2067	2	0.12805
PHRF1	6	0.65378	1683	1	0.3042	7	0.23783	645	4	0.31411
PHTF1	8	0.71274	1712	2	0.60859	8	0.18415	480	2	-0.31897
PIAS1	7	0.715	1772	2	0.054164	8	0.26153	665	3	0.11802
PIAS2	8	0.46741	1114	3	-0.15708	8	0.43066	1069	3	0.12888
PIAS3	8	0.49332	1184	3	-0.17717	8	0.59979	1472	2	-0.2081
PIAS4	7	0.37374	913	4	-0.50472	7	0.021089	79	6	0.98618
PINX1	8	0.7253	1743	2	0.29058	8	0.15838	423	4	0.37992
PITX1	8	0.61939	1469	2	0.22932	8	0.75628	1866	3	-0.011112
PITX2	7	0.64554	1552	3	-0.27185	7	0.25711	699	4	0.42566
PITX3	8	0.73057	1759	3	-0.23147	8	0.74506	1839	3	0.0022697
PIWIL4	8	0.81849	1988	2	0.18857	8	0.43372	1072	4	0.2708
PKM	7	0.053238	175	5	-1.2197	7	0.0047783	27	3	0.40249
PKN1	8	0.86418	2117	1	0.56168	8	0.54097	1307	3	0.33145
PKNOX1	8	0.00036577	18	7	-1.2224	8	0.357	899	2	-0.91831
PKNOX2	8	0.16054	412	3	-0.17796	8	0.5296	1280	3	-0.75243
PLA2G4B	1	0.75572	2111	0	1.1315	1	0.27815	1266	1	0.91208
PLAG1	8	0.47165	1125	3	-0.16079	8	0.91255	2281	1	-0.29017
PLAGL1	8	0.49	1174	4	-0.41495	8	0.99262	2534	0	-0.22032
PLAGL2	8	0.42559	1028	4	0.14908	8	0.18913	496	3	-0.32806
PLRG1	6	0.75314	1907	2	0.069159	6	0.70149	1855	2	-0.4322
PMF1	6	0.27032	686	1	-0.064998	5	0.69699	1871	1	-0.51699
PML	8	0.47654	1140	4	-0.082887	8	0.65647	1605	3	0.06137
PMP22	8	0.32814	769	3	-0.25298	8	0.88363	2201	2	-0.1085
PMS1	7	0.48328	1222	1	0.052974	7	0.63337	1578	1	0.11071
POGZ	8	0.82162	2005	2	0.26995	8	0.3216	804	4	0.36609
POLE3	8	0.22927	560	3	-0.25548	8	0.43393	1074	3	0.0099385
POLR2B	6	0.93813	2374	0	1.5966	6	0.19718	561	1	-0.69868
POU1F1	8	0.22406	536	4	-0.51797	8	0.91965	2304	1	-0.2938
POU2AF1	7	0.28937	716	3	0.15429	7	0.76235	1946	2	0.085746
POU2F1	7	0.71013	1754	2	0.5132	8	0.44024	1088	3	0.39946
POU2F2	8	0.96321	2439	1	0.34265	8	0.1901	501	5	0.7197
POU2F3	8	0.14137	364	5	-0.4791	8	0.96499	2450	1	-0.5159
POU3F1	8	0.62933	1495	3	0.44604	8	0.10749	291	3	0.11667
POU3F2	8	0.56678	1348	3	0.075579	8	0.70517	1734	3	0.069062
POU3F3	8	0.60745	1442	2	0.59262	8	0.24646	631	5	0.2556
POU3F4	8	0.094011	253	4	-0.36243	8	0.70882	1747	3	-0.13133
POU4F1	8	0.52204	1248	3	-0.1086	8	0.093454	252	4	0.22259
POU4F2	8	0.41921	1014	4	-0.21661	8	0.74121	1830	2	-0.63924
POU4F3	8	0.97071	2467	0	0.10576	8	0.94043	2372	1	-0.19541
POU5F1	8	0.93878	2350	1	-0.00015722	8	0.92795	2335	1	-0.26458
POU5F1B	8	0.56404	1344	3	0.21476	8	0.78764	1943	2	0.065698
POU5F2	8	0.86648	2120	1	0.29966	8	0.6788	1664	2	-0.12204
POU6F1	8	0.031903	109	6	-1.0451	7	0.45284	1136	3	-0.60974
POU6F2	7	0.64916	1559	2	1.2415	8	0.33981	857	3	-0.11307
PPARA	8	0.45384	1079	3	0.58665	8	0.37432	933	3	0.078684
PPARD	7	0.81089	2012	2	0.23227	7	0.51569	1315	3	0.14278
PPARG	7	0.36398	885	3	0.002434	7	0.10088	294	3	0.037248
PPARGC1A	8	0.67471	1619	2	0.37	8	0.13693	364	5	0.49249
PPM1G	7	0.33705	816	3	-0.42355	7	0.9819	2497	0	-0.42355
PPP1R13L	8	0.49382	1185	4	-0.15125	8	0.55515	1341	2	-0.61507
PPP2CA	7	0.78308	1939	1	0.41887	7	0.72283	1834	2	0.17948
PPP4C	5	0.42695	1142	2	-0.21543	5	0.59976	1635	2	0.13911
PPP4R2	8	0.50963	1228	2	-0.0017704	8	0.24376	623	3	0.0082198
PRDM1	7	0.50053	1265	3	-0.1677	7	0.051311	157	4	0.76955
PRDM10	8	0.076887	216	6	-0.63127	8	0.83017	2085	1	-0.58279
PRDM11	8	0.40008	965	2	0.12224	7	0.080592	237	5	0.74922
PRDM12	8	0.85617	2098	2	0.31003	8	0.51947	1252	4	0.12857
PRDM13	8	0.61202	1454	1	0.077169	8	0.77109	1898	3	0.091491
PRDM14	8	0.19985	481	5	-0.35794	8	0.99427	2539	0	-0.53944
PRDM15	8	0.26513	640	5	-0.34399	8	0.91697	2295	1	-0.81238
PRDM16	8	0.4309	1038	3	-0.14395	8	0.77027	1896	2	-0.19767
PRDM2	8	0.25533	622	3	0.13891	8	0.85051	2128	2	-0.14657
PRDM4	7	0.56171	1390	1	0.25934	7	0.55482	1420	3	0.45676
PRDM5	8	0.90895	2238	1	0.23028	8	0.5954	1466	3	0.021597
PRDM6	8	0.94665	2385	1	0.22695	8	0.60771	1490	2	-0.2478
PRDM7	8	0.53075	1271	3	-0.15263	7	0.91321	2331	1	-0.10952
PRDM8	8	0.78909	1906	2	0.34924	8	0.80055	1990	2	-0.097655
PRDM9	8	0.84649	2065	2	0.53041	8	0.38828	974	4	0.3842
PREB	6	0.3608	945	1	0.27225	6	0.11866	350	2	0.028494
PRICKLE3	8	0.90611	2219	1	0.19675	8	0.27955	708	5	0.19675
PRKAA1	8	0.71287	1713	3	-0.2265	8	0.9562	2418	1	0.081483
PRKAA2	8	0.15767	405	4	-0.43588	8	0.68151	1670	3	0.013759
PRKAB1	8	0.57121	1359	2	0.2833	8	0.4127	1024	3	-0.056407
PRKAB2	7	0.055886	181	3	0.0084946	7	0.43212	1083	2	0.17392
PRKAG1	8	0.93524	2333	1	0.4387	8	0.6745	1653	2	0.16337
PRKAG2	8	0.22728	554	4	-0.37435	8	0.37437	934	3	-0.13274
PRKAG3	8	0.80504	1950	2	-0.057353	8	0.46356	1137	3	0.078525
PRKCA	8	0.68803	1653	3	-0.21677	8	0.19721	517	5	0.45779
PRKCB	8	0.9486	2393	1	-0.027462	8	0.82275	2062	1	-0.044156
PRKCD	8	0.62281	1481	3	0.015323	8	0.34769	878	4	0.59317
PRKDC	7	0.28746	714	2	0.49768	7	0.27317	739	4	0.56955
PRKRIR	6	0.14112	406	3	-1.1123	6	0.41316	1108	2	-0.31497
PRMT1	4	0.80153	2178	1	0.80827	4	0.014629	75	2	0.18849
PRMT10	8	0.10368	273	5	-0.461	8	0.90736	2263	1	-0.17801
PRMT2	7	0.10587	302	3	0.0062533	7	0.71199	1789	2	0.095536
PRMT3	8	0.40618	986	3	0.3233	8	0.073443	201	6	0.54741
PRMT5	6	0.25033	653	2	0.68854	6	0.22095	624	3	-0.30198
PRMT6	6	0.51504	1319	2	-0.1086	6	0.19392	553	2	-0.1086
PRMT7	7	0.45222	1112	1	0.08928	7	0.92112	2350	1	-0.48494
PRMT8	8	0.84694	2068	2	0.12629	8	0.26661	680	4	0.26492
PROP1	7	0.31165	758	3	0.030557	7	0.060329	177	3	-0.15449
PROX1	7	0.45664	1132	1	-0.0086826	7	0.70379	1763	2	-0.55858
PROX2	8	0.50386	1209	3	-0.14937	8	0.81486	2033	2	-0.60398
PRPF31	6	0.36232	950	3	-0.43895	6	0.52176	1361	1	-1.8291
PRR12	8	0.71198	1710	3	0.66614	8	0.18969	499	3	0.16825
PRR14	8	0.91537	2265	1	0.38182	8	0.061208	171	3	0.15254
PRR7	8	0.87996	2156	2	0.60431	8	0.12181	318	4	0.63931
PRRX1	8	0.3488	821	3	-0.066702	8	0.11089	299	3	-0.09743
PRRX2	8	0.94541	2378	1	0.31277	8	0.71882	1773	3	0.099254
PSIP1	8	0.049836	151	6	-0.83437	8	0.4274	1058	3	-0.4959
PSMC5	7	0.60944	1478	3	-0.2335	7	0.16371	443	4	0.58729
PTF1A	8	0.68198	1633	3	0.24065	8	0.55801	1350	3	-0.051378
PTTG1IP	7	0.79715	1969	2	-0.13467	7	0.74023	1889	2	-0.13832
PURA	8	0.086355	237	5	-0.7892	8	0.72323	1783	2	-0.18054
PWWP2B	8	0.9828	2505	0	0.16987	8	0.24968	637	5	0.42425
PYGO1	8	0.94454	2375	1	0.23364	8	0.49549	1210	4	0.2978
PYGO2	8	0.80478	1948	2	0.060932	8	0.49005	1198	3	0.14864
RAD51	7	0.93707	2368	1	0.062579	7	0.71825	1813	2	-0.35784
RAD54B	8	0.19562	472	5	-0.58331	7	0.87166	2193	1	-0.21963
RAD54L	8	0.74468	1792	2	-0.1632	8	0.5746	1406	2	-0.21044
RAD54L2	8	0.9412	2358	1	0.18621	8	0.028304	92	6	0.52846
RAG1	8	0.2259	547	3	0.095758	8	0.19491	511	4	0.28834
RAG2	8	0.53876	1286	3	-0.068443	8	0.71378	1762	1	-0.16553
RAI1	8	0.57474	1371	2	0.051705	8	0.99403	2538	0	-0.30525
RARA	8	0.39268	940	3	-0.29261	8	0.95759	2422	1	0.04823
RARB	8	0.055185	166	6	-0.63068	8	0.96742	2453	1	-0.45976
RARG	8	0.91725	2271	1	0.0030494	8	0.30048	757	4	0.10237
RASSF7	8	0.3113	731	4	-0.078337	8	0.58316	1434	3	-0.078337
RAX	8	0.79311	1918	1	0.48844	8	0.53445	1291	4	0.33065
RAX2	8	0.46205	1100	3	-0.03444	8	0.81549	2035	2	-0.37715
RB1	8	0.89629	2199	2	0.4575	8	0.57513	1409	2	-0.18312
RBAK	8	0.50153	1203	4	-0.16797	8	0.71822	1769	2	0.17193
RBBP4	6	0.0399	143	4	-1.3878	6	0.79687	2052	2	-0.66879
RBBP5	8	0.44904	1071	4	-0.279	8	0.93835	2365	1	-1.0572
RBBP7	8	0.97326	2472	0	0.28384	8	0.79952	1984	1	-0.079998
RBBP9	8	0.46611	1109	2	-0.164	8	0.54716	1321	3	0.011999
RBL1	8	0.15503	397	3	-0.2241	8	0.68545	1683	2	-0.29201
RBL2	8	0.51995	1244	4	-0.21226	8	0.90034	2241	2	-0.27595
RBM3	8	0.97489	2479	0	0.69008	8	0.023431	80	5	0.74109
RBPJ	8	0.010851	57	7	-0.98442	8	0.96374	2445	1	-0.20749
RBPJL	7	0.2921	723	4	-0.61021	7	0.85053	2140	1	-0.32647
RBX1	8	0.19484	470	4	-0.17156	8	0.45245	1116	4	0.37513
RCC1	6	0.87308	2256	1	0.78364	7	0.22195	602	4	0.83714
RCOR1	8	0.011707	59	7	-0.54659	8	0.9279	2334	1	-0.56188
RCOR2	8	0.15745	404	4	-0.22275	8	0.91976	2305	1	-0.54803
RCOR3	8	0.49449	1186	3	-0.052049	8	0.88423	2204	1	-0.54257
RCVRN	8	0.054933	164	4	-0.39161	8	0.7079	1743	2	-1.1927
REL	8	0.65108	1547	3	0.33431	8	0.53691	1295	4	0.23028
RELA	8	0.61734	1464	2	0.42011	8	0.37635	941	4	0.50727
RELB	8	0.71827	1729	3	-0.029503	8	0.60988	1499	3	-0.028448
REPIN1	8	0.61744	1465	1	0.54876	8	0.77607	1909	3	0.039558
RERE	8	0.92217	2291	1	0.43546	8	0.32876	822	3	0.28745
REST	8	0.8471	2070	1	0.82104	8	0.00010644	3	8	1.248
REV1	8	0.65917	1571	3	0.75253	8	0.39623	988	4	0.24427
REV3L	7	0.10001	286	5	-1.1019	8	0.85996	2150	1	-0.55044
RFX1	7	0.64805	1556	2	-0.088041	7	0.92865	2364	1	-0.088041
RFX2	8	0.78902	1905	2	0.62691	8	0.085894	235	5	0.66945
RFX3	8	0.6324	1503	2	0.15344	8	0.25118	641	3	-0.21512
RFX4	8	0.22122	528	5	-0.70465	8	0.81925	2050	1	-0.62162
RFX5	8	0.81901	1993	2	0.04068	8	0.37685	943	2	-0.16694
RFX6	8	0.58485	1397	2	-0.13037	8	0.74079	1828	2	0.033332
RFX7	8	0.7535	1813	1	0.53339	8	0.72171	1780	2	0.34195
RFX8	8	0.68763	1652	3	-0.36089	8	0.52087	1257	4	-0.023602
RFXANK	7	0.95473	2414	0	0.16995	7	0.63506	1585	3	0.12361
RHOXF1	8	0.86863	2126	1	0.49855	8	0.65611	1604	2	0.12462
RHOXF2	8	0.18881	459	5	-0.30912	8	0.85128	2130	1	-0.16685
RHOXF2B	2	0.81813	2208	0	0.18358	2	0.47691	1695	1	-0.5057
RIMS3	8	0.89409	2190	1	0.11595	8	0.5473	1324	2	0.0061226
RING1	8	0.0075883	45	7	-0.99602	8	0.97829	2486	0	-0.87256
RLF	8	0.97353	2473	0	0.030972	8	0.71131	1756	3	0.036489
RLIM	7	0.44915	1102	3	-0.11816	7	0.42727	1067	2	-0.33298
RMI1	8	0.75949	1825	2	-0.14259	8	0.23384	600	4	0.3753
RNF10	8	0.27513	654	2	0.15192	7	0.29023	772	4	0.26641
RNF103	8	0.384	923	3	0.077792	8	0.15416	410	4	0.19246
RNF112	7	0.79354	1962	1	0.029048	7	0.68764	1697	2	0.084625
RNF113A	6	0.1608	444	2	-0.027086	7	0.25483	691	3	0.25942
RNF114	8	0.596	1419	3	0.043464	8	0.42339	1048	4	0.18697
RNF115	8	0.92739	2304	1	0.005671	8	0.37551	939	3	0.25409
RNF13	8	0.11693	311	3	-0.43069	8	0.79515	1969	2	-0.34908
RNF138	8	0.96193	2433	1	0.037999	8	0.72642	1791	2	-0.10238
RNF14	8	0.96634	2451	0	1.0166	8	0.044553	135	6	0.66996
RNF141	8	0.45613	1089	3	-0.18448	8	0.41589	1031	3	-0.17498
RNF144A	8	0.20776	497	4	-0.34815	8	0.99243	2532	0	-0.53573
RNF168	8	0.29751	703	3	-0.11998	8	0.41768	1037	2	-0.44091
RNF17	8	0.68734	1650	2	0.045021	8	0.90533	2255	2	-0.067701
RNF2	8	0.73245	1761	3	0.26285	8	0.61327	1507	2	-0.052936
RNF20	7	0.63312	1526	2	0.27182	7	0.22357	607	3	0.64892
RNF217	8	0.93172	2317	1	0.35128	8	0.64628	1584	2	-0.0065597
RNF24	8	0.81312	1970	1	0.42312	8	0.54366	1312	2	0.031872
RNF4	8	0.78554	1893	2	0.017394	8	0.66897	1637	1	-0.43776
RNF40	6	0.77224	1936	2	0.028866	6	0.35674	972	3	0.17269
RNF41	8	0.87781	2148	2	-0.12543	8	0.75665	1868	2	-0.25058
RNF8	8	0.8494	2079	1	0.50558	8	0.15657	419	5	0.63727
RORA	8	0.55188	1320	3	-0.10653	8	0.77166	1902	2	-0.050618
RORB	7	0.3924	957	4	-0.44404	7	0.16681	452	2	-0.14924
RORC	8	0.28659	674	4	-0.26594	8	0.60978	1498	2	-0.0092659
RPA3	6	0.69659	1803	2	-0.22881	6	0.29928	808	3	0.13078
RPH3A	8	0.20519	491	5	-0.36041	8	0.98781	2514	0	-0.7823
RPS6KA3	7	0.065504	203	5	-0.59173	7	0.31057	819	3	0.13902
RPS6KA4	7	0.63156	1523	2	-0.03876	7	0.66254	1638	3	0.21914
RPS6KA5	8	0.78955	1909	2	0.25291	8	0.89382	2225	1	-0.17038
RREB1	6	0.3658	962	3	-0.44524	6	0.96407	2444	0	-1.0844
RRN3	7	0.89292	2257	1	1.0872	7	0.50571	1285	2	-0.33046
RRP8	8	0.98303	2507	0	0.29499	8	0.055321	160	6	0.52703
RSAD1	8	0.84232	2054	2	0.29179	8	0.55152	1334	3	0.066727
RSF1	7	0.96625	2445	0	0.59332	7	0.047126	143	3	-0.27775
RUNX1	8	0.23578	574	3	0.18555	8	0.82601	2073	2	-0.22041
RUNX1T1	8	0.88834	2175	2	0.017178	8	0.88389	2203	1	-0.49631
RUNX2	8	0.21037	505	3	-0.070354	7	0.76487	1953	1	-0.22906
RUNX3	8	0.45531	1084	4	-0.29675	8	0.2976	749	3	-0.037248
RUVBL1	4	0.16691	512	2	3.0606	3	1.3547e-05	2	3	8.2434
RUVBL2	5	0.035538	142	4	-0.89922	5	0.98738	2513	0	-0.92931
RXRA	8	0.17445	436	5	-0.40312	8	0.81723	2043	2	-0.35239
RXRB	8	0.15571	398	1	0.40007	8	0.35055	887	4	0.39394
RXRG	8	0.73255	1762	3	-0.041145	8	0.93225	2347	1	-0.062232
RYBP	8	0.055363	167	4	-0.15409	8	0.25075	639	5	0.40648
SAFB	8	0.00062123	22	6	-1.0277	7	0.96214	2434	0	-1.0818
SALL1	8	0.022192	86	6	-0.66045	8	0.99384	2537	0	-0.6956
SALL2	8	0.092803	251	5	-0.76538	8	0.96758	2454	1	-1.0077
SALL3	8	0.7221	1737	3	-0.26998	8	0.91649	2292	1	-0.3737
SALL4	8	0.60915	1448	3	-0.15141	8	0.97935	2493	0	-0.16301
SAMD4B	8	0.74309	1788	3	1.046	8	0.0010702	10	6	0.94408
SAP130	6	0.73242	1864	2	0.063441	6	0.32127	876	3	0.51445
SAP18	6	0.33825	875	2	0.73729	7	0.102	297	3	1.2574
SAP25	8	0.53455	1277	3	-0.2303	8	0.76839	1890	3	-0.052852
SAP30	8	0.23666	577	3	-0.019076	8	0.15406	409	4	0.30978
SAP30BP	7	0.0995	283	5	-0.78434	7	0.47453	1204	1	-0.38133
SAP30L	8	0.74441	1791	3	0.19816	8	0.78921	1950	1	-0.15659
SART3	6	0.224	602	3	-0.68668	5	0.1358	415	2	0.5921
SATB1	8	0.63186	1501	3	0.15305	8	0.20566	537	4	0.3285
SATB2	7	0.17375	442	3	-0.010531	7	0.49946	1268	3	0.10557
SCAND1	8	0.84958	2081	2	0.00017547	8	0.39606	987	4	0.22424
SCMH1	7	0.12608	346	3	0.055286	7	0.30562	806	3	0.055286
SCML1	8	0.53053	1267	2	0.12837	8	0.22778	581	4	0.057906
SCML2	8	0.59782	1420	2	0.21924	8	0.37173	931	3	-0.032739
SCML4	8	0.59511	1418	3	0.30416	8	0.4353	1078	4	0.29903
SCRT1	7	0.064947	199	5	-0.7758	7	0.90305	2309	1	-0.29826
SCRT2	8	0.51165	1232	2	-0.26301	8	0.42782	1060	4	0.087615
SCXA	8	0.23631	576	4	-0.2344	8	0.66511	1627	3	-0.053082
SEBOX	8	0.1624	415	4	-0.24237	8	0.36466	920	4	0.19874
SENP1	8	0.99085	2531	0	0.31162	8	0.30114	759	3	0.14434
SENP3	7	0.78694	1949	2	0.21104	7	0.80712	2061	2	-0.027069
SERTAD1	8	0.088139	240	3	-0.18135	8	0.94517	2385	1	0.088895
SERTAD2	8	0.43104	1039	2	0.036513	8	0.59484	1465	2	0.10384
SET	7	0.82318	2034	2	0.16124	7	0.081912	241	4	0.54827
SETBP1	8	0.83595	2040	2	0.29724	8	0.17285	459	5	0.56142
SETD1A	7	0.054357	179	3	-0.041789	7	0.56921	1454	3	-0.37671
SETD1B	8	0.14799	379	3	-0.16705	8	0.53396	1289	2	-0.020179
SETD2	6	0.98344	2506	0	0.71633	6	0.017381	74	4	0.6647
SETD3	8	0.35523	840	3	-0.1867	8	0.63705	1556	2	0.013317
SETD4	7	0.46181	1146	2	0.15735	7	0.97365	2469	0	-0.37391
SETD5	8	0.98818	2521	0	-0.0026401	8	0.14257	379	4	0.55645
SETD6	6	0.29249	738	2	-0.041083	7	0.19483	525	2	0.060716
SETD7	8	0.27772	656	4	-0.18802	8	0.54968	1328	4	0.18771
SETD8	7	0.33205	803	2	0.15726	7	0.11828	327	3	0.22563
SETDB1	8	0.65953	1572	1	0.40286	7	0.0033229	21	5	0.81273
SETDB2	8	0.66045	1575	2	0.24835	8	0.79733	1975	2	-0.032856
SETMAR	8	0.83069	2030	2	0.044201	8	0.074794	208	6	0.63843
SF1	6	0.055971	183	1	0.8602	6	0.14396	431	3	0.44339
SF3B1	6	0.46763	1226	3	-0.25778	6	0.8754	2290	1	-0.54475
SF3B3	5	0.50767	1387	2	-0.12873	5	0.66633	1800	1	0.26992
SFMBT1	8	0.60078	1431	3	-0.29426	8	0.050142	145	4	0.011763
SFMBT2	8	0.41964	1017	3	-0.063845	7	0.66047	1633	3	0.32217
SFPQ	7	0.64462	1550	2	0.35147	7	0.27817	748	3	0.26288
SHOX	8	0.63593	1510	2	-0.040098	8	0.010673	45	4	0.24463
SHOX2	7	0.96008	2423	0	0.92463	7	0.20631	554	4	0.58854
SHPRH	8	0.23333	568	5	-0.50224	8	0.92105	2311	1	-0.73116
SIAH1	8	0.65657	1564	2	0.70398	8	0.41723	1035	4	0.28424
SIAH2	8	0.94193	2363	1	0.11546	8	0.038689	116	6	0.41591
SIM1	8	0.70438	1694	3	-0.22315	8	0.54878	1327	3	-0.23309
SIM2	8	0.73036	1756	3	-0.12347	8	0.9332	2352	1	-0.069751
SIN3A	8	0.23879	585	4	-0.2254	8	0.15796	421	3	0.097117
SIN3B	8	0.66729	1599	2	0.56349	8	0.44495	1098	4	0.3771
SIRT1	8	0.30215	710	3	0.26734	8	0.64928	1587	3	0.22487
SIRT2	8	0.39303	944	3	-0.27497	8	0.98909	2519	0	-0.55559
SIRT3	8	0.53413	1276	2	0.0023632	8	0.32161	805	2	-0.1442
SIRT4	8	0.1822	449	2	0.22438	8	0.8096	2016	2	-0.004919
SIRT5	7	0.33446	810	3	0.020367	7	0.52249	1336	2	0.15954
SIRT6	8	0.00085347	23	7	-0.89482	8	0.86705	2165	2	-0.53529
SIRT7	8	0.47438	1134	2	0.30133	7	0.28803	767	4	0.34423
SIX1	8	0.63756	1516	2	0.021941	8	0.30827	773	4	0.12613
SIX2	8	0.80607	1953	2	0.58915	8	0.26347	671	5	0.43405
SIX3	8	0.30627	718	4	-0.32154	8	0.98218	2501	0	-1.2446
SIX4	8	0.10313	270	3	0.23876	8	0.13078	345	3	-0.21199
SIX5	8	0.80016	1935	2	0.19825	8	0.63886	1560	3	0.18642
SIX6	8	0.76224	1829	3	-0.16926	8	0.79939	1981	2	0.1741
SKP1	7	0.88356	2220	1	0.52936	7	0.042164	132	2	-0.27064
SLC25A40	8	0.17051	428	5	-0.40765	7	0.24638	669	3	0.23316
SMAD1	8	0.96748	2457	0	-0.04579	8	0.75345	1857	2	0.17879
SMAD2	8	0.756	1815	2	-0.052675	8	0.14499	387	2	-0.12473
SMAD3	8	0.11254	301	2	0.34266	8	0.266	678	5	0.29038
SMAD4	8	0.84713	2071	2	-0.031749	8	0.11311	304	4	0.34876
SMAD5	8	0.63657	1512	2	0.42771	8	0.17327	460	5	0.44161
SMAD6	8	0.81864	1990	2	0.043981	8	0.87904	2194	2	-0.24561
SMAD7	8	0.078323	218	5	-0.83881	8	0.71493	1765	3	0.10579
SMAD9	8	0.66797	1600	2	0.077177	8	0.52533	1269	2	-0.026516
SMARCA1	8	0.46718	1113	4	-0.25844	8	0.82989	2084	1	0.049519
SMARCA2	7	0.67013	1613	2	0.34075	7	0.88076	2228	1	0.086649
SMARCA4	8	0.0033732	32	6	-1.349	8	0.74098	1829	2	-1.3572
SMARCA5	8	3.29e-05	7	7	-1.5448	7	0.21005	563	4	0.52568
SMARCAD1	8	0.093473	252	3	-0.070581	8	0.90578	2260	2	-0.90015
SMARCAL1	8	0.33219	778	4	-0.39713	8	0.42501	1050	1	-0.07163
SMARCB1	8	0.0076115	46	7	-1.0236	7	0.86138	2163	2	-0.73816
SMARCC1	7	0.031222	113	3	-0.3681	6	0.99814	2546	0	-0.55872
SMARCC2	7	0.62255	1504	1	-0.012565	8	0.34963	884	2	-0.13978
SMARCD1	8	0.13613	353	3	-0.081638	7	0.5977	1511	3	0.17974
SMARCD2	8	0.77063	1847	2	0.17252	8	0.25534	653	4	0.18281
SMARCD3	8	0.48267	1153	3	-0.11866	8	0.67061	1644	3	0.12853
SMARCE1	7	0.60155	1462	2	0.25227	7	0.59353	1503	1	-0.030858
SMEK1	8	0.46754	1115	2	0.001541	8	0.84377	2113	2	-0.16635
SMEK2	8	0.41977	1018	4	-0.063823	8	0.13721	365	5	0.49358
SMN1	7	0.2689	675	2	0.041801	6	0.2279	642	2	0.058758
SMNDC1	5	0.20936	612	1	0.44124	5	0.062698	225	2	-0.028404
SMYD1	8	0.12338	325	3	0.060866	8	0.60955	1496	3	-0.1603
SMYD2	8	0.39956	963	4	-0.13157	8	0.53435	1290	3	0.073101
SMYD3	7	0.88702	2237	1	0.49945	7	0.068128	204	5	0.53864
SMYD4	8	0.88484	2164	2	-0.11198	8	0.12383	324	3	-0.02907
SMYD5	8	0.69391	1668	3	0.21862	8	0.43541	1079	3	-0.097253
SNAI1	8	0.21806	520	1	0.31051	8	0.90064	2242	2	-0.18672
SNAI2	7	0.39827	970	3	-0.31201	7	0.13236	367	3	0.09671
SNAI3	8	0.80797	1958	2	0.047106	8	0.93273	2349	1	-0.0073063
SNAPC1	8	0.3224	752	3	-0.27764	7	0.14854	404	3	-0.1619
SNAPC2	6	0.35521	930	3	-0.29248	5	0.014447	70	2	0.43445
SNAPC3	7	0.6079	1474	3	1.2706	7	0.0050415	29	4	0.68411
SNAPC4	6	0.49631	1285	2	0.043292	6	0.97555	2476	0	-1.2302
SNAPC5	3	0.57563	1811	1	1.118	4	0.13258	461	2	0.5887
SND1	8	0.12312	324	4	-0.39407	8	0.22701	579	5	0.38562
SNIP1	6	0.22233	596	4	-0.68255	6	0.79948	2058	1	-1.0253
SNW1	8	0.18472	451	4	-0.12646	7	0.46944	1191	2	-0.40925
SOHLH1	8	0.65387	1553	3	-0.12307	8	0.46651	1145	3	-0.18006
SOHLH2	1	0.51771	1747	0	0.027023	1	0.2229	1115	1	0.56625
SOX1	8	0.60864	1446	3	0.19204	8	0.58447	1437	2	0.066364
SOX10	8	0.45	1073	4	-0.1358	8	0.91498	2288	1	0.0087034
SOX11	7	0.2648	669	3	-0.11487	8	0.11566	307	4	-0.010585
SOX12	8	0.40586	982	1	0.51576	8	0.29104	736	2	-0.24248
SOX13	8	0.82134	2003	2	0.12294	8	0.091062	247	4	0.00088133
SOX14	8	0.79245	1917	2	0.04392	8	0.20291	531	4	0.30135
SOX15	8	0.38838	935	4	-0.16055	8	0.59103	1456	2	-0.21188
SOX17	8	4.0641e-05	9	5	-1.6369	8	0.84825	2121	2	0.092052
SOX18	8	0.94811	2390	1	0.20122	8	0.30587	765	4	0.23684
SOX2	8	0.6487	1541	3	0.043534	8	0.57404	1403	2	-0.13329
SOX21	8	0.92622	2302	1	0.47803	8	0.34271	862	4	0.17958
SOX3	8	0.051167	156	4	-0.35222	8	0.71203	1759	3	-0.12622
SOX30	7	0.4664	1162	3	-0.1368	7	0.87295	2199	1	-0.061362
SOX4	8	0.065895	189	6	-0.76307	8	0.88375	2202	1	-1.0107
SOX5	8	0.94492	2377	1	0.15131	8	0.60135	1474	3	0.12006
SOX6	7	0.87835	2207	1	0.094614	7	0.32421	848	3	0.15482
SOX7	8	0.24692	599	4	-0.30767	8	0.37807	948	4	0.25888
SOX8	8	0.22699	552	5	-0.32482	8	0.075746	210	3	0.23803
SOX9	8	0.91037	2247	1	0.4412	8	0.8732	2186	2	0.040541
SP1	8	0.48154	1148	4	-0.089501	8	0.78198	1925	2	-0.18346
SP100	8	0.78408	1886	2	0.12859	8	0.0076773	36	4	0.64146
SP110	8	0.3665	872	4	-0.29557	8	0.65691	1606	3	0.21633
SP140	7	0.82624	2041	2	0.25432	8	0.21963	562	5	0.31312
SP140L	8	0.12962	343	5	-0.44089	8	0.89694	2232	1	-0.4222
SP2	7	0.44924	1103	3	-0.39452	7	0.8681	2178	1	-0.64304
SP3	7	0.65745	1584	2	0.027147	7	0.22198	603	3	0.42319
SP4	7	0.58959	1440	3	-0.17721	7	0.37765	962	4	0.33979
SP5	8	0.23614	575	3	0.37275	8	0.12666	334	5	0.42439
SP6	8	0.77125	1850	2	-0.075633	8	0.68703	1687	3	0.02798
SP7	8	0.82485	2015	1	0.15439	8	0.34772	879	3	0.087226
SP8	7	0.85544	2105	1	0.46612	7	0.037845	119	4	0.38642
SP9	8	0.29476	696	4	-0.45658	8	0.8687	2168	1	-0.01167
SPDEF	8	0.74705	1800	3	-0.36321	8	0.75171	1854	3	-0.20287
SPEN	7	0.66529	1606	1	0.19255	7	0.49088	1243	2	0.21786
SPI1	8	0.9327	2319	1	0.038563	8	0.69118	1698	3	-0.11118
SPIB	8	0.47395	1133	4	-0.28359	8	0.91614	2289	1	-0.25929
SPIC	8	0.15376	394	5	-0.5058	8	0.64366	1574	3	0.18338
SPOP	8	0.38975	937	3	0.26895	8	0.00074509	8	5	1.447
SPZ1	8	0.0029475	31	5	-0.42123	7	0.27371	742	2	-0.036731
SRA1	8	0.66717	1598	2	-0.043857	8	0.36179	911	2	0.035391
SRCAP	6	0.77667	1943	1	0.21575	6	0.78374	2023	2	0.16674
SREBF1	8	0.96645	2452	0	0.09258	8	0.5649	1371	3	0.031627
SREBF2	8	0.2824	667	3	-0.032139	8	0.13205	348	1	-0.2343
SRF	6	0.28875	730	3	-0.059395	5	0.28262	834	2	0.22153
SRRM2	8	0.0080799	47	4	-0.26086	7	0.13368	370	3	0.25292
SRRT	7	0.39131	954	3	-0.50354	7	0.75456	1928	1	-0.35196
SRSF1	6	0.34901	912	3	-0.9177	6	0.2286	644	3	-0.36987
SRSF3	5	0.31347	853	1	0.4361	5	0.21715	662	2	0.12132
SRY	8	0.50983	1229	3	0.093698	8	0.6849	1681	3	0.098123
SS18L1	8	0.25421	617	5	-0.4688	8	0.42278	1046	3	-0.13598
SS18L2	6	0.076922	235	2	-0.33743	5	0.98912	2521	0	-1.6887
SSRP1	7	0.47706	1198	3	0.35517	7	0.24889	679	3	0.24766
SSX1	8	0.70275	1692	3	-0.12509	8	0.66549	1629	3	0.017636
SSX2	8	0.35608	842	3	0.46584	8	0.062404	172	5	0.53174
SSX3	8	0.82582	2018	1	0.15492	8	0.52158	1260	4	0.17547
SSX4	7	0.96492	2441	0	0.42071	7	0.41388	1036	4	0.23333
SSX5	8	0.7846	1889	2	0.14505	8	0.24889	636	5	0.22041
SSX7	8	0.62441	1484	2	0.10946	8	0.51751	1247	2	0.015072
ST18	8	0.63197	1502	2	0.31524	8	0.4663	1144	4	0.19499
STAT1	8	0.38669	929	3	-0.25439	8	0.80027	1989	2	-0.13096
STAT2	8	0.47887	1144	3	-0.20695	8	0.095126	259	2	0.094021
STAT3	8	0.60302	1433	3	0.01442	8	0.36771	927	3	-0.31584
STAT4	7	0.60709	1472	3	-0.17016	7	0.28252	760	2	-0.32188
STAT5A	8	0.62565	1488	2	0.43661	8	0.1049	284	5	0.37214
STAT5B	8	0.33976	796	4	-0.46487	8	0.61502	1512	2	-0.31596
STAT6	7	0.62774	1515	3	-0.35877	7	0.77541	1979	1	-0.49715
STK31	8	0.93766	2348	1	0.37712	8	0.46526	1143	3	-0.14298
STK4	8	0.42317	1023	3	-0.16915	8	0.86899	2169	1	-0.14771
STON1	8	0.68933	1657	1	0.22129	8	0.065504	179	4	0.4682
SUB1	6	0.19345	513	3	-0.031635	6	0.88391	2306	1	-1.6917
SUDS3	7	0.00053221	21	7	-1.3338	7	0.99978	2556	0	-1.4613
SUPT16H	4	0.1667	511	3	-0.81522	3	0.75836	2160	0	-0.96574
SUPT3H	8	0.48219	1151	2	0.18916	8	0.42184	1044	4	0.24914
SUPT4H1	7	0.75329	1874	2	0.54872	8	0.063414	174	4	0.37096
SUPT5H	7	0.083591	245	4	-1.1945	7	0.91527	2339	1	-1.0942
SUPT6H	8	0.13491	351	5	-0.85658	8	0.07796	221	4	0.71929
SUPT7L	8	0.77119	1849	2	-0.052258	8	0.38098	954	3	0.31721
SUV39H1	7	0.21324	546	3	0.27013	7	0.61342	1543	2	-0.54711
SUV39H2	8	0.17002	426	4	0.10554	8	0.50764	1231	4	-0.078877
SUV420H1	8	0.54878	1310	3	0.20115	8	0.97159	2464	0	-0.3346
SUV420H2	8	0.32994	772	2	0.44458	8	0.03937	120	5	0.51781
SUZ12	8	9.0959e-05	11	8	-2.8887	8	0.03531	107	3	0.11859
SYCP3	8	0.92959	2312	1	0.027807	8	0.47649	1169	4	0.31766
SYNCRIP	8	0.76388	1832	3	-0.25164	8	0.24086	617	3	-0.29722
T	8	0.69761	1681	3	-0.097919	8	0.51686	1246	3	-0.2096
TADA1	8	0.49187	1180	4	-0.34107	8	0.92717	2329	1	-0.39554
TADA2A	7	0.35312	857	2	0.29818	7	0.81422	2078	2	-0.053645
TADA2B	8	0.15114	387	5	-0.40179	8	0.73464	1810	3	0.094388
TADA3	6	0.18078	483	4	-0.79528	7	0.051663	159	2	0.0027475
TAF1	8	0.37286	891	3	0.53035	8	0.05664	162	5	0.68106
TAF10	7	0.36443	888	1	0.39031	6	0.11937	352	4	0.72372
TAF11	7	0.6971	1707	2	-0.28075	7	0.8817	2237	1	-0.16146
TAF12	7	0.8981	2267	1	0.23845	7	0.2795	752	3	0.1987
TAF13	7	0.48558	1231	3	0.36446	7	0.92141	2351	1	-0.1966
TAF15	6	0.42943	1118	2	-0.2734	6	0.98469	2504	0	-0.13282
TAF1A	5	0.3039	829	2	0.26798	6	0.007747	40	4	1.3457
TAF1B	8	0.4441	1064	4	-0.50262	7	0.80685	2060	2	-0.62382
TAF1C	7	0.40215	977	4	-0.41415	8	0.60738	1489	3	0.09757
TAF1L	8	0.80586	1952	2	0.21415	8	0.73597	1815	2	-0.19236
TAF2	6	0.61341	1544	2	-0.1527	7	0.21962	589	1	-0.10834
TAF3	6	0.70597	1822	2	-0.2744	6	0.52076	1358	3	0.33649
TAF4	8	0.53004	1266	4	-0.43308	8	0.68658	1686	3	0.17386
TAF4B	8	0.56362	1343	3	-0.26856	8	0.61058	1502	3	-0.63097
TAF5	8	0.64314	1529	2	0.17957	8	0.95558	2416	1	-0.49942
TAF5L	8	0.15397	396	5	-0.57263	8	0.71064	1754	3	-0.32871
TAF6	5	0.29858	812	3	-0.84656	5	0.059234	209	1	-1.0613
TAF6L	8	0.39569	955	3	0.022151	7	0.31587	829	4	0.31018
TAF7	7	0.63319	1527	2	-0.19512	7	0.69486	1727	2	0.18695
TAF8	8	0.99648	2548	0	2.3346	8	0.10685	290	3	-0.096755
TAF9	8	0.56305	1342	1	0.15811	8	0.68651	1685	2	0.13838
TAF9B	8	0.3437	806	2	0.10089	8	0.95022	2401	1	-0.12788
TAL1	8	0.68043	1631	2	-0.0067583	8	0.71047	1753	2	0.072506
TAL2	8	0.8031	1942	2	-0.057721	8	0.32477	816	3	-0.21781
TARBP2	8	0.40134	969	3	0.52293	8	0.42785	1061	4	0.23902
TBC1D10B	8	0.12685	335	3	0.17237	8	0.57443	1405	3	-0.40762
TBL1XR1	8	0.97267	2470	0	4.1962e-05	8	0.46756	1148	3	0.17435
TBL1Y	8	0.81215	1967	2	0.30736	8	0.2613	664	5	0.31623
TBP	6	0.65652	1688	1	1.2978	6	0.58749	1514	2	0.20731
TBPL1	8	0.14642	373	3	0.51151	7	0.31959	840	4	0.45894
TBR1	8	0.14556	370	5	-0.69176	8	0.66468	1625	1	-0.37445
TBX1	8	0.874	2140	2	-0.093648	8	0.37827	949	4	0.17793
TBX10	8	0.52363	1251	3	-0.18894	8	0.63548	1552	2	-0.3094
TBX15	8	0.76193	1828	2	-0.16406	8	0.95319	2408	1	0.11039
TBX18	8	0.75761	1819	3	0.06014	8	0.43724	1084	1	0.018345
TBX19	8	0.69046	1659	1	0.10336	8	0.29904	753	4	0.4265
TBX2	8	0.68259	1635	2	0.53409	8	0.45042	1109	3	-0.125
TBX20	8	0.80623	1954	2	0.47849	8	0.80377	2000	2	-0.039813
TBX21	8	0.45349	1077	2	0.15698	8	0.2796	709	3	-0.06069
TBX22	8	0.95684	2416	1	-0.069777	8	0.22914	585	5	0.29313
TBX3	7	0.79431	1964	2	-0.067092	7	0.96585	2449	0	-0.39429
TBX4	7	0.17575	445	2	-0.024632	7	0.88501	2253	1	-0.4176
TBX5	8	0.59873	1423	3	0.020716	8	0.58886	1448	1	-0.65741
TBX6	8	0.66087	1576	1	0.32341	8	0.38443	960	4	0.38489
TCEA1	7	0.94464	2389	1	0.1292	8	0.13655	359	4	0.56045
TCEAL1	8	0.40884	992	4	-0.24432	8	0.91332	2284	1	-0.36085
TCERG1	8	0.19882	477	4	-0.71875	8	0.95568	2417	1	-0.2831
TCF12	8	0.36889	880	4	0.30182	8	0.05217	150	5	0.72927
TCF15	8	0.72723	1748	2	0.31014	8	0.40607	1006	4	0.25816
TCF19	8	0.47255	1129	4	-0.23263	8	0.51162	1237	4	0.14789
TCF20	8	0.25429	619	5	-0.38816	8	0.99141	2529	0	-0.35588
TCF21	8	0.68953	1658	3	0.35189	8	0.088782	239	4	0.05129
TCF23	8	0.98358	2509	0	0.32564	8	0.87189	2180	1	0.072616
TCF3	8	0.45368	1078	3	-0.10428	8	0.30072	758	3	0.14675
TCF4	8	0.96376	2442	1	0.35546	8	0.58628	1441	3	0.039453
TCF7	8	0.039625	128	5	-0.77761	8	0.33883	853	3	-0.61242
TCF7L1	8	0.21998	525	3	-0.28989	8	0.77092	1897	1	-0.073566
TCF7L2	8	0.25565	623	3	0.22299	8	0.59267	1458	3	0.17876
TCFL5	8	0.95	2399	1	-0.058354	8	0.74414	1836	3	-0.054411
TDG	8	0.14358	368	5	-0.51509	8	0.70068	1725	2	-0.17702
TDRD1	8	0.42488	1027	2	0.13396	8	0.31616	788	3	0.12273
TDRD10	8	0.028664	103	5	-0.87553	8	0.94329	2378	1	-0.42033
TDRD12	8	0.4652	1107	3	-0.023483	8	0.96887	2456	0	-0.18245
TDRD3	8	0.70628	1697	2	-0.013443	8	0.8593	2148	2	-0.1005
TDRD5	8	0.71034	1708	2	-0.11086	8	0.23313	597	5	0.45164
TDRD6	8	0.87917	2151	2	0.27958	8	0.8347	2092	2	0.19253
TDRD7	8	0.1998	480	1	0.13955	8	0.34907	882	2	0.14799
TDRD9	8	0.91365	2259	1	0.1903	8	0.75012	1851	2	0.067116
TDRKH	8	0.18495	454	4	0.11763	8	0.31164	780	4	0.30424
TEAD1	8	0.10736	289	4	-0.5069	7	0.6489	1608	2	-0.28758
TEAD2	8	0.15911	408	5	-0.35444	8	0.52647	1273	3	-0.14814
TEAD3	8	0.67724	1625	3	0.076788	8	0.70527	1735	3	0.26389
TEAD4	7	0.67323	1621	3	-0.10467	7	0.98085	2495	0	-0.10467
TECPR1	7	0.88629	2233	1	0.89561	7	0.054806	165	3	0.073972
TEF	7	0.43053	1055	3	0.51427	7	0.2658	725	4	0.87535
TERF1	8	0.56062	1338	3	0.42313	8	0.16963	453	4	0.29167
TERF2	6	0.49766	1291	1	-0.064323	6	0.37999	1026	3	0.36717
TET1	8	0.40589	983	3	-0.13413	8	0.91851	2301	1	-0.089803
TET2	7	0.033796	118	6	-0.67917	7	0.22195	601	2	-0.10261
TET3	8	0.53075	1270	2	0.48077	8	0.43469	1077	4	0.029701
TEX10	6	0.81636	2072	1	0.36837	6	0.45792	1216	3	0.61927
TFAM	7	0.86501	2137	1	1.0279	7	0.0037603	24	7	1.197
TFAP2A	8	0.37673	902	3	0.1219	8	0.86144	2154	2	-0.13374
TFAP2B	8	0.64132	1524	3	-0.31043	8	0.87432	2188	2	-0.19825
TFAP2C	7	0.88909	2245	1	0.82446	7	0.18581	502	4	0.73617
TFAP2D	8	0.80669	1955	2	0.30016	8	0.16391	434	5	0.33007
TFAP2E	8	0.11616	308	4	-0.47003	8	0.84547	2115	2	0.11044
TFAP4	8	0.10885	295	5	-0.56098	8	0.68373	1677	1	-0.79266
TFB1M	8	0.9324	2318	1	0.31106	8	0.068763	188	5	0.9487
TFB2M	7	0.98167	2497	0	0.27648	8	0.015651	57	6	0.94473
TFCP2	8	0.13215	348	4	-0.38869	8	0.6946	1708	3	0.23905
TFCP2L1	8	0.77906	1872	1	0.11514	8	0.80834	2012	2	-0.14737
TFDP1	8	0.22876	557	4	-0.31868	8	0.88006	2197	1	0.030359
TFDP2	8	0.48421	1158	4	-0.48681	8	0.70938	1751	1	-0.096339
TFDP3	8	0.93359	2324	1	0.14156	8	0.53178	1284	4	0.31338
TFE3	8	0.87943	2153	2	0.17079	8	0.54362	1311	4	0.17238
TFEB	8	0.12211	323	4	-0.55019	8	0.74609	1840	2	-1.1417
TFEC	8	0.51847	1243	3	-0.078096	8	0.80583	2009	2	-0.15286
TFPT	7	0.0004277	19	5	-1.3951	7	0.19776	533	2	-0.1948
TGFB1I1	8	0.5679	1351	3	-0.015846	8	0.77839	1915	2	-0.29084
TGIF1	8	0.91423	2261	1	0.64047	8	0.40055	998	4	0.26005
TGIF2	8	0.55069	1317	3	0.43846	8	0.070927	192	6	0.41613
TGIF2LX	9	0.29079	673	4	-0.19951	9	0.57818	1381	3	-0.0040797
TGIF2LY	3	0.81367	2197	0	0.30645	3	0.25757	907	2	0.23533
THAP1	7	0.55675	1379	3	-0.29054	7	0.24676	672	4	0.46874
THAP10	7	0.16836	429	3	0.12289	7	0.97012	2457	0	-0.41424
THAP11	8	3.6771e-05	8	8	-1.367	8	0.99665	2543	0	-0.96374
THAP2	8	0.91766	2274	1	0.17894	8	0.071515	193	4	0.28082
THAP3	8	0.10418	275	5	-0.50113	8	0.72728	1795	3	-0.48011
THAP4	7	0.60147	1461	3	-0.23936	7	0.83972	2122	2	0.19392
THAP5	8	0.42361	1024	4	-0.05779	8	0.36738	924	3	-0.15751
THAP6	8	0.21494	514	5	-0.44583	8	0.42847	1063	4	0.16993
THAP7	8	0.70266	1691	3	0.011462	8	0.80845	2013	2	-0.003467
THAP8	8	0.87898	2150	1	0.032034	8	0.71196	1758	2	-0.23863
THAP9	8	0.60186	1432	2	0.12073	8	0.71228	1760	3	0.15978
THRA	7	0.66172	1593	3	0.1295	7	0.4138	1034	2	0.0024243
THRAP3	8	0.28013	662	4	-0.45992	8	0.8707	2177	1	-0.13235
THRB	8	0.43693	1047	3	-0.081424	7	0.80225	2048	2	0.14299
TIMELESS	6	0.057496	185	2	0.2511	6	0.53927	1402	2	0.29725
TLE1	8	0.76533	1837	2	0.50627	8	0.36318	915	3	-0.0054426
TLE2	8	0.32521	760	3	-0.012402	8	0.23802	612	4	-0.064994
TLE4	8	0.70624	1696	2	-0.1002	8	0.60693	1487	3	-0.0084029
TLK1	8	0.41247	1002	2	0.4311	8	0.076911	216	5	0.52353
TLK2	8	0.78868	1904	2	1.1612	8	0.12805	338	4	0.48557
TLX1	7	0.84378	2080	2	0.35293	7	0.1181	326	3	0.27007
TLX2	8	0.78611	1894	2	-0.12454	8	0.13146	346	5	0.47855
TLX3	8	0.13899	360	3	-0.13523	8	0.6305	1548	2	0.0073426
TMF1	8	0.99228	2536	0	0.40396	8	0.20507	535	5	0.42981
TNP1	8	0.29598	699	3	-0.045622	8	0.35028	886	2	-0.41058
TNP2	8	0.60872	1447	3	-0.18672	8	0.7377	1822	3	0.19652
TNRC6A	8	0.79521	1922	2	0.046953	8	0.33622	845	3	-0.015107
TONSL	6	0.046232	159	2	0.48568	7	0.0011244	11	6	2.2036
TOP2A	6	0.019026	87	4	-1.6984	6	0.86737	2278	1	-1.0009
TOP2B	8	0.043004	138	2	-0.25903	8	0.70706	1741	3	0.11917
TOPBP1	7	0.63016	1520	2	0.32997	7	0.34824	901	2	-0.097167
TOX	6	0.54544	1367	2	0.12397	7	0.15675	425	4	0.48201
TOX2	8	0.93396	2326	1	0.05124	8	0.025134	84	6	0.54132
TOX3	8	0.78516	1892	2	0.22223	8	0.51922	1251	4	0.17606
TOX4	7	0.16304	421	4	-0.72368	7	0.95124	2409	1	0.13366
TP53	8	0.1272	336	4	-0.16189	8	0.83551	2093	1	-0.0056668
TP53BP1	7	0.59388	1450	3	-0.18441	7	0.23293	633	4	0.41018
TP53I13	8	0.57912	1385	2	0.1017	8	0.46524	1142	4	0.17742
TP63	8	0.68262	1636	2	-0.026536	8	0.64439	1576	3	-0.041633
TP73	8	0.40126	968	4	-0.28007	8	0.033897	104	4	0.10613
TPRX1	7	0.65465	1574	3	0.12339	7	0.43128	1080	2	0.17092
TRDMT1	8	0.85333	2090	1	0.12862	8	0.57118	1392	3	-0.12078
TRERF1	8	0.84827	2075	2	0.16499	8	0.90614	2261	2	-0.049928
TRIM10	8	0.8137	1971	2	-0.12262	8	0.07371	202	4	0.40882
TRIM13	8	0.75255	1812	1	0.72407	8	0.56422	1369	3	0.19888
TRIM15	6	0.5306	1340	2	0.20732	6	0.099685	303	2	0.04314
TRIM16	7	0.92755	2339	1	0.35472	8	0.010607	44	3	0.20157
TRIM22	8	0.69167	1662	2	-0.1284	8	0.57738	1416	2	-0.069365
TRIM24	7	0.37752	922	4	-0.21512	7	0.9192	2344	1	-0.01915
TRIM25	8	0.81555	1977	2	0.29588	8	0.70044	1724	2	-0.15684
TRIM26	8	0.82256	2008	2	0.56752	8	0.086765	236	5	0.33522
TRIM27	8	0.52402	1253	3	-0.17042	8	0.60548	1486	3	0.0013482
TRIM28	8	0.058073	176	3	-0.33936	8	0.57732	1415	2	-0.17223
TRIM3	8	0.72598	1745	2	-0.098562	8	0.6712	1645	1	-0.79673
TRIM33	7	0.36979	900	3	-0.10735	7	0.16676	451	5	0.3869
TRIM38	8	0.94679	2386	1	0.12976	8	0.61338	1508	2	-0.0072489
TRIM62	8	0.065295	186	5	-0.50889	8	0.17162	457	4	0.54274
TRIM66	8	0.52123	1245	3	0.014463	8	0.21514	552	3	-0.22646
TRIOBP	7	0.25356	650	3	-0.059706	8	0.023651	81	6	0.88153
TRIP10	8	0.84823	2074	2	-0.077343	8	0.28234	716	5	0.50309
TRIP11	8	0.93762	2347	1	0.60503	8	0.27686	701	4	0.43735
TRIP13	7	0.11964	333	3	0.22565	6	0.31587	859	3	0.42992
TRIP4	7	0.99337	2538	0	0.45731	7	0.47266	1199	1	-0.0055706
TRIP6	8	0.81996	1998	2	0.07247	8	0.053977	156	5	0.50912
TRMT1	8	0.96001	2426	1	0.61001	8	0.22652	575	3	-0.36287
TRPS1	8	0.52195	1247	4	-0.16034	8	0.87029	2173	2	-0.24021
TRRAP	8	0.55865	1336	2	0.12074	8	0.19703	516	2	0.22784
TSC22D1	8	0.76085	1827	2	0.28128	8	0.28621	726	4	0.036964
TSC22D2	8	0.84687	2067	2	0.69185	8	0.039029	118	6	0.47015
TSC22D3	8	0.85954	2107	2	0.21332	8	0.7557	1862	3	0.008939
TSC22D4	8	0.71562	1723	2	0.37716	8	0.97833	2487	0	-0.32399
TSHZ1	8	0.68737	1651	3	0.020468	8	0.82332	2066	1	-0.18283
TSHZ2	7	0.82133	2032	2	0.44654	7	0.1292	354	5	0.50617
TSHZ3	8	0.90469	2214	1	0.4397	8	0.44854	1103	1	-0.20334
TSPY1	5	0.79918	2134	1	0.048113	5	0.54742	1523	2	0.048113
TSPY2	4	0.41226	1240	2	-0.036066	4	0.64865	1904	1	-0.42183
TSPYL1	7	0.30389	742	3	-0.43684	7	0.094665	280	2	0.018944
TSPYL2	7	0.0019334	27	7	-0.68493	7	0.99998	2558	0	-0.76541
TSPYL4	7	0.87373	2183	1	0.13358	8	0.56597	1374	3	0.03978
TSPYL5	8	0.40635	987	2	0.12958	8	0.78404	1932	2	0.23634
TSPYL6	8	0.62943	1496	3	0.15176	8	0.84388	2114	1	-0.29358
TSSK6	7	0.96575	2443	0	0.021332	7	0.86625	2172	1	-0.4346
TTF1	7	0.9536	2411	0	0.2511	8	0.17688	469	2	-0.020288
TTF2	8	0.92353	2295	1	-0.084921	8	0.1394	371	4	0.27814
TTK	6	0.32275	825	2	0.21866	6	0.11443	341	3	0.088184
TTLL4	8	0.092436	248	3	0.15615	8	0.0064039	32	4	0.050263
TTLL5	8	0.79445	1920	2	0.2876	8	0.39496	983	4	0.028517
TUB	8	0.90219	2211	2	0.39969	8	0.27517	696	5	0.3502
TULP1	7	0.52078	1309	3	0.011603	7	0.94617	2400	1	-0.043166
TULP2	8	0.83004	2027	2	0.027011	8	0.45593	1119	2	-0.0070666
TULP3	8	0.89533	2195	2	0.038623	8	0.28213	714	5	0.30191
TULP4	8	0.56904	1354	3	-0.016359	8	0.46731	1147	4	0.14738
TWIST1	8	0.62522	1486	1	0.30091	8	0.20765	541	5	0.33122
TWIST2	8	0.69336	1665	3	0.049357	8	0.79966	1985	2	0.0059559
TYW5	8	0.9792	2493	0	0.46003	8	0.66883	1636	3	0.075735
UBE2A	6	5.8059e-06	5	6	-1.59	6	0.99267	2533	0	-1.1405
UBE2B	8	0.4042	973	4	-0.19363	8	0.12273	322	4	0.32108
UBE2D1	8	0.40925	994	3	0.21202	8	0.59748	1470	3	-0.097288
UBE2D3	8	0.12894	342	5	-0.85139	8	0.19607	513	3	0.16665
UBE2E1	8	0.14825	382	4	-0.29671	7	0.38937	986	1	-0.13269
UBE2H	8	0.98334	2508	0	0.99456	8	0.1351	355	3	0.17774
UBE2I	8	0.82066	2002	2	1.2601	8	0.26344	670	3	-0.16935
UBE2N	6	0.011583	68	3	-0.43645	6	0.12933	386	3	0.83195
UBE2T	8	0.36638	871	3	-0.42381	8	0.23158	591	4	0.19803
UBN1	8	0.99118	2532	0	0.59061	8	0.072227	196	5	0.61793
UBP1	8	0.92876	2310	1	0.2463	8	0.34267	861	4	0.27097
UBR2	8	0.64716	1538	3	-0.19768	8	0.22406	571	1	0.10074
UBR4	8	0.90115	2209	2	-0.0075232	8	0.70752	1742	2	-0.02741
UBR5	8	0.6824	1634	2	0.19523	8	0.072777	197	5	0.75238
UBR7	8	0.2347	572	5	-0.40968	8	0.57708	1414	3	-0.19371
UBTF	6	0.69469	1796	1	0.46349	6	0.021728	85	4	0.54847
UBTFL1	7	0.24584	638	3	-0.38564	7	0.96311	2440	0	-0.08137
UCHL5	8	0.022842	88	6	-0.93197	8	0.9594	2429	1	-0.17745
UHRF1	7	0.0010857	25	4	-1.3088	6	0.012159	52	2	1.0812
UHRF2	8	0.36832	877	4	-0.21666	8	0.34474	867	2	-0.036046
UIMC1	8	0.64398	1532	3	0.30399	8	0.10193	274	4	0.35058
ULK2	8	0.88614	2168	2	-0.13474	8	0.72548	1786	3	0.21835
UNCX	8	0.25491	621	4	-0.2268	8	0.35676	898	2	-0.22474
UNK	7	0.68782	1680	2	0.35935	7	0.68525	1692	2	-0.12221
USE1	7	0.54914	1358	2	0.909	7	0.61473	1545	3	-0.23849
USF1	8	0.86066	2110	2	0.4717	8	0.28503	722	3	-0.34599
USF2	7	0.71863	1783	2	0.1354	7	0.44882	1126	3	0.10578
USP11	8	0.9887	2524	0	0.52065	8	0.57341	1401	3	0.18128
USP12	8	0.96147	2432	1	0.30022	8	0.70648	1739	3	-0.064167
USP15	7	0.639	1539	3	-0.18785	7	0.57267	1462	1	-0.10505
USP16	8	0.61768	1466	3	0.083377	8	0.83147	2087	2	-0.43253
USP17L2	8	0.74957	1807	2	0.46997	8	0.34596	873	4	0.1922
USP21	8	0.63655	1511	3	0.14515	8	0.6966	1716	3	-0.13949
USP22	8	0.94488	2376	1	0.43511	8	0.027599	89	6	0.88908
USP27X	8	0.9224	2292	1	0.21088	8	0.5829	1432	3	-0.23508
USP3	8	0.19744	476	5	-0.43474	8	0.78645	1941	2	-0.49809
USP36	7	0.39319	958	4	-0.47273	8	0.39003	975	3	-0.26688
USP44	8	0.49557	1189	3	1.1087	8	0.096569	263	2	0.073316
USP46	8	0.9807	2496	0	0.12165	8	0.564	1368	3	0.16705
USP49	7	0.9493	2401	1	0.53536	7	0.22205	604	2	-0.13586
USP51	7	0.54448	1349	1	-0.084961	7	0.83105	2107	2	0.11608
USP7	8	0.57359	1368	3	-0.16954	8	0.80369	1999	2	0.14851
UTF1	8	0.35878	847	4	-0.18388	8	0.78324	1929	1	-0.22657
UTY	8	0.41618	1010	4	-0.14143	8	0.076833	215	4	0.38
VAX1	8	0.034028	116	6	-0.46661	8	0.75978	1872	3	-0.11988
VAX2	8	0.96533	2447	1	0.21576	8	0.97403	2475	0	-0.094602
VDR	8	0.32594	764	4	-0.045654	8	0.18888	494	5	0.40535
VENTX	8	0.74158	1782	3	0.11738	8	0.51976	1253	4	0.21876
VEZF1	8	0.10693	284	5	-0.68059	8	0.29039	734	4	0.2467
VGLL1	7	0.78193	1937	2	-0.024619	7	0.61086	1539	3	0.032979
VPS72	6	0.70895	1830	1	0.46474	6	0.11176	331	4	0.61713
VRK1	8	0.40533	980	4	-0.21665	8	0.11766	312	3	0.19906
VSX1	8	0.93522	2332	1	0.17167	8	0.54259	1309	4	0.18164
VSX2	8	0.36207	859	3	0.44582	8	0.036409	111	5	0.62739
VTN	8	0.38107	918	4	-0.25801	8	0.50606	1229	4	0.2931
WAC	8	0.6238	1482	1	0.12631	8	0.13954	372	3	-0.1849
WBP5	8	0.10771	291	4	-0.43937	8	0.95077	2402	1	-0.020913
WDR5	7	0.4219	1034	2	0.94524	7	0.11852	328	3	0.63258
WDR77	7	0.01363	72	5	-2.089	6	0.88577	2308	1	-0.14622
WDR82	6	0.33204	854	3	-0.066646	6	0.58255	1494	2	-0.0041541
WHSC1	8	0.32953	771	2	0.28318	8	0.72832	1796	2	-0.52314
WHSC1L1	8	0.86687	2122	1	0.13244	8	0.039737	121	5	0.49334
WIZ	8	0.66146	1579	1	0.0087398	8	0.15605	414	4	0.4335
WRB	8	0.99972	2553	0	1.2285	8	0.0025798	18	5	0.89632
WSB2	8	0.19322	466	3	-0.20088	8	0.9211	2312	1	-0.13786
WT1	8	0.50006	1199	4	0.030836	8	0.69505	1711	2	-0.43062
XBP1	6	0.01533	77	5	-0.75127	6	0.043182	141	4	0.7676
XRCC1	8	0.16123	413	5	-0.52111	8	0.79378	1963	2	-0.75072
YAF2	8	0.53371	1275	4	-0.18993	8	0.90525	2254	2	0.015466
YBX1	7	0.76876	1913	2	-0.0041357	7	0.31383	823	3	0.020942
YBX2	8	0.92195	2289	1	0.37247	8	0.61834	1518	3	0.25611
YEATS2	6	0.64185	1643	1	0.11201	6	0.9304	2374	0	-0.65595
YEATS4	7	0.030549	111	3	0.7057	6	0.14396	430	3	0.33521
YWHAB	7	0.37401	914	3	0.14545	7	0.47687	1209	3	0.2831
YWHAE	8	0.056501	169	6	-0.4031	8	0.79503	1967	2	-0.37655
YWHAZ	8	0.52832	1262	4	-0.21974	8	0.50542	1228	3	0.22455
YY1	8	0.49608	1191	4	-0.39249	8	0.3919	978	2	-0.4051
YY2	8	0.49993	1197	4	-0.073214	8	0.73423	1809	1	-0.083942
ZAR1	8	0.71354	1719	2	-0.023849	8	0.67786	1662	3	0.064804
ZBED1	8	0.99474	2544	0	0.47743	8	0.10059	269	4	0.17464
ZBED2	7	0.14578	384	4	-0.99215	6	0.60382	1553	2	0.0016704
ZBED3	8	0.46787	1116	3	-0.096461	8	0.19257	504	4	0.2026
ZBED4	8	0.92134	2285	1	0.47192	8	0.067188	183	3	-0.006125
ZBTB1	8	0.89743	2202	2	0.27296	8	0.62261	1528	2	0.16438
[truncated: 560 more rows]
